# Supplementary material for: Expanded identification and characterization of mammalian circular RNAs
Source: Genome Biol. 2014 Jul 29;15(7):409. doi: 10.1186/s13059-014-0409-z (PMC4165365; doi:10.1186/s13059-014-0409-z)
Supplement: Additional file 1: Table S1. — Non-poly(A)-selected RNA-seq data used in this study. [file 13059_2014_409_MOESM1_ESM.xlsx]

## Sheet: TableS1A
Supplemental Table S1A. Non-poly(A)-selected human RNA-seq data used in this study
All data can be downloaded at : ftp://hgdownload.cse.ucsc.edu/goldenPath/hg19/encodeDCC/wgEncodeCshlLongRnaSeq/
Sample name	Description
cd34_cell_total	hematopoietic progenitor cells- mobilized, from donor RO01679.
haoaf609_cell_total	Aortic Adventitial Fibroblasts from tunica adventitia
haoec_cell_total	Aortic Endothelial Cells (thoracic) from two individuals, HAoEC_7071706.1 and HAoEC_8061102.1
haoec707_cell_total	Aortic Endothelial Cells
hch001_cell_total	Undifferentiated Chondrocytes from knee joint
hch810_cell_total	Undifferentiated Chondrocytes from knee joint
hfdpc032_cell_total	Follicle Dermal Papilla Cells from lateral scalp (brown)
hfdpc033_cell_total	Follicle Dermal Papilla Cells from lateral scalp (blond)
hmepc_cell_total	Mammary Epithelial Cells
hmnccb_cell_total	Mononuclear Cells, umbilical cord blood-single donor
hmncpb_cell_total	Mononuclear Cells, peripheral blood-single donor
hmscat010_cell_total	Undifferentiated Mesenchymal Stem Cells from subcutaneous abdomen adipose tissue
hmscat906_cell_total	Undifferentiated Mesenchymal Stem Cells from abdomen
hmscbm211_cell_total	Undifferentiated Mesenchymal Stem Cells from femoral head
hmscbm511_cell_total	Undifferentiated Mesenchymal Stem Cells from femoral head
hmscuc005_cell_total	Undifferentiated Mesenchymal Stem Cells from matrix
hmscuc008_cell_total	Undifferentiated Mesenchymal Stem Cells from matrix
hob021_cell_total	Undifferentiated Osteoblasts from femoral head
hob301_cell_total	Undifferentiated Osteoblasts from femoral head
hpcpl_cell_total	Undifferentiated Pericytes
hpcpl2_cell_total	Undifferentiated Pericytes
hpiepc_cell_total	Placental Epithelial Cells amniotic membrane
hpiepc2_cell_total	Placental Epithelial Cells amniotic membrane
hsavec_cell_total	Saphenous Vein Endothelial Cells from thigh
hsavec2_cell_total	Saphenous Vein Endothelial Cells from thigh
hvmf_cell_total	Villous Mesenchymal Fibroblasts from villous tissue
hvmf2_cell_total	Villous Mesenchymal Fibroblasts from villous tissue
hwp_cell_total	Undifferentiated White Preadipocytes from abdomen
hwp2_cell_total	Undifferentiated White Preadipocytes from upper arm
imr_cell_total	fetal lung fibroblasts
imr2_cell_total	fetal lung fibroblasts
nhdf_cell_total	Dermal Fibroblasts from temple
nhdf2_cell_total	Dermal Fibroblasts from breast
nhemfm_cell_total	Epidermal Melanocytes (foreskin)
nhemfm2_cell_total	Epidermal Melanocytes (foreskin)
nhemm_cell_total	Epidermal Melanocytes (adult) from cheek
nhemm2_cell_total	Epidermal Melanocytes (adult) from temple
skmc_cell_total	Skeletal Muscle Cells from Mm. intercostales
skmc2_cell_total	Skeletal Muscle Cells from M. pectoralis

## Sheet: TableS1B
Supplemental Table S1B. Non-poly(A)-selected mouse RNA-seq data used in this study
Sample name	Description	Data source
brain_2	Adult brain	SRR060824
es	Embryonic stem cell	SRR192530
fetal_head	Fetal head	SRR192531
testis_wt10	Testis p10	SRR765634
testis_wt12	Testis p12	SRR765635
testis_wt14	Testis p14	SRR765636
testis_wt17	Testis p17	SRR765637
testis_wt42_1	Testis adult	SRR765631
testis_wt42_2	Testis adult	SRR765632
testis_wt42_3	Testis adult	SRR765633
ch12	B-cell lymphoma (GM12878 analog)	ftp://hgdownload.cse.ucsc.edu/goldenPath/mm9/encodeDCC/wgEncodeSydhRnaSeq/
ch12_2	B-cell lymphoma (GM12878 analog)	ftp://hgdownload.cse.ucsc.edu/goldenPath/mm9/encodeDCC/wgEncodeSydhRnaSeq/
ese14	mouse embryonic stem cell line E14	ftp://hgdownload.cse.ucsc.edu/goldenPath/mm9/encodeDCC/wgEncodeSydhRnaSeq/
ese14_2	mouse embryonic stem cell line E14	ftp://hgdownload.cse.ucsc.edu/goldenPath/mm9/encodeDCC/wgEncodeSydhRnaSeq/
mel	Leukemia (K562 analog)	ftp://hgdownload.cse.ucsc.edu/goldenPath/mm9/encodeDCC/wgEncodeSydhRnaSeq/
mel_2	Leukemia (K562 analog)	ftp://hgdownload.cse.ucsc.edu/goldenPath/mm9/encodeDCC/wgEncodeSydhRnaSeq/
meldm2p5	MEL DMSO 2.0%	ftp://hgdownload.cse.ucsc.edu/goldenPath/mm9/encodeDCC/wgEncodeSydhRnaSeq/
meldm2p5_2	MEL DMSO 2.0%	ftp://hgdownload.cse.ucsc.edu/goldenPath/mm9/encodeDCC/wgEncodeSydhRnaSeq/
