# Supplementary material for: Expanded identification and characterization of mammalian circular RNAs
Source: Genome Biol. 2014 Jul 29;15(7):409. doi: 10.1186/s13059-014-0409-z (PMC4165365; doi:10.1186/s13059-014-0409-z)
Supplement: Additional file 3: Table S2. — Human circRNA catalog. [file 13059_2014_409_MOESM3_ESM.xlsx]

## Sheet: TableS2A
Supplemental Table S2A. Human circRNA catalog
* Circular fractions were averaged across all cell types in which the transcript was represented by both donor- and acceptor-matching reads
Chromosome	Start	End	Strand	Average circular fraction	CDS overlap	5'UTR overlap	3' UTR overlap	Intron overlap	Antisense
chr1	10032075	10041228	+	0.186894	1	1	0	1	0
chr1	100459092	100464971	+	0.0524471	1	1	0	1	0
chr1	100533532	100534142	+	0.0298972	1	0	0	1	0
chr1	100588765	100591498	-	0.113959	1	0	0	1	0
chr1	100889777	100908552	+	0.467997	1	0	0	1	0
chr1	100905487	100933650	+	0.0381665	1	0	0	1	0
chr1	101379218	101387397	+	0.148172	1	0	0	1	0
chr1	10155518	10165802	+	0.47625	1	0	0	1	0
chr1	10204997	10211619	+	0.0184433	1	0	0	1	0
chr1	10209241	10211619	+	0.0300079	1	0	0	1	0
chr1	10316304	10328321	+	0.13698	1	0	0	1	0
chr1	10380100	10436734	+	0.0171638	1	0	1	1	0
chr1	10405902	10408791	+	0.0205224	1	0	0	1	0
chr1	10407818	10408791	+	0.0810689	1	0	0	1	0
chr1	104108056	104118162	+	0.45909	1	1	0	1	0
chr1	10417222	10417519	+	0.0263694	0	0	0	1	0
chr1	10493898	10502498	+	0.0548225	1	1	1	1	0
chr1	107866903	107867544	+	0.392885	1	0	0	0	0
chr1	108226107	108247683	-	0.113608	1	1	0	1	0
chr1	108697604	108724650	-	0.048307	1	0	0	1	0
chr1	109325043	109337529	+	0.0397	1	0	0	1	0
chr1	109427896	109428200	+	0.0163264	1	1	0	0	0
chr1	109865553	109867711	-	0.059949	1	0	0	1	0
chr1	109952549	109953735	-	0.0564165	1	0	0	1	0
chr1	110203786	110214205	+	0.403999	1	1	1	1	0
chr1	110203786	110257862	+	0.349406	1	1	1	1	0
chr1	110235827	110257862	+	0.349406	1	1	1	1	0
chr1	11126593	11126805	-	0.124786	1	0	1	0	0
chr1	111690263	111703922	+	0.0287313	1	1	0	1	0
chr1	111738706	111739797	-	0.124066	0	0	0	1	0
chr1	113633939	113662145	+	0.0306652	1	0	0	1	0
chr1	114128008	114137182	+	0.238613	1	0	0	1	0
chr1	114214355	114216087	+	0.065577	1	0	0	1	0
chr1	114248511	114254735	-	0.0707543	1	0	0	1	0
chr1	114267380	114269196	-	0.0689936	1	0	0	1	0
chr1	114372213	114377061	-	0.645238	1	0	0	1	0
chr1	114377531	114397671	-	0.122402	1	0	0	1	0
chr1	114391161	114397671	-	0.330759	1	0	0	1	0
chr1	114449617	114450813	+	0.0420023	1	0	0	1	0
chr1	115005725	115007010	-	0.158757	1	0	0	1	0
chr1	116202261	116206889	+	0.213148	1	0	0	1	0
chr1	117654716	117658311	-	0.0638582	1	0	1	1	0
chr1	117944807	117963271	+	0.323275	1	0	0	1	0
chr1	117944807	117984947	+	0.122465	1	0	0	1	0
chr1	117944807	117957453	+	0.110303	1	0	0	1	0
chr1	118485168	118485970	+	0.158766	0	0	0	1	0
chr1	1192371	1192690	-	0.0775801	1	0	0	1	0
chr1	119558458	119576836	-	0.0264228	1	0	1	1	0
chr1	120460425	120461024	-	0.0379202	0	0	0	1	0
chr1	12313778	12318160	+	0.0886973	1	0	0	1	0
chr1	12359258	12364785	+	0.124692	1	0	0	1	0
chr1	12359258	12382021	+	0.067589	1	0	0	1	0
chr1	12359258	12368702	+	0.0797081	1	0	0	1	0
chr1	12422775	12423303	+	0.0278829	1	0	0	1	0
chr1	12638745	12639440	-	0.0653964	1	0	0	1	0
chr1	14042035	14068652	+	0.280344	1	1	0	1	0
chr1	14042035	14075982	+	0.0484322	1	1	0	1	0
chr1	14057494	14068652	+	0.112477	1	0	0	1	0
chr1	14057494	14075982	+	0.0772919	1	1	0	1	0
chr1	14068499	14075982	+	0.101047	1	1	0	1	0
chr1	14095612	14099683	+	0.045996	1	1	0	1	0
chr1	14099572	14109326	+	0.0706563	1	1	0	1	0
chr1	14104912	14109326	+	0.0342338	1	0	0	1	0
chr1	144909868	144912294	-	0.0644392	1	0	0	1	1
chr1	145592632	145595220	-	0.0709154	1	0	1	1	1
chr1	145594038	145595220	-	0.0612358	1	0	0	1	1
chr1	146724277	146731572	+	0.198412	1	1	0	1	0
chr1	146744042	146766199	+	0.0442151	1	1	0	1	0
chr1	146747016	146757164	+	0.0869443	1	1	0	1	0
chr1	146757974	146759412	+	0.394365	1	1	0	1	0
chr1	147120047	147131890	-	0.0936593	1	0	0	1	0
chr1	150202905	150204264	-	0.0733663	1	1	0	1	0
chr1	150244686	150246573	+	0.0539383	1	1	0	1	0
chr1	150258841	150259405	+	0.0491469	1	0	1	0	0
chr1	150307405	150312953	+	0.0662281	1	0	0	1	0
chr1	150413398	150416853	+	0.319782	1	0	0	1	0
chr1	150464886	150469104	+	0.067457	1	1	0	1	0
chr1	150464886	150469384	+	0.114351	1	1	0	1	0
chr1	150593371	150593548	-	0.058681	0	0	0	0	0
chr1	150997086	150998149	+	0.201778	1	0	0	1	0
chr1	150997086	150999803	+	0.072752	1	0	0	1	0
chr1	150999708	151001420	+	0.105012	1	0	0	1	0
chr1	151060665	151079698	+	0.0460969	1	0	0	1	0
chr1	151060665	151090615	+	0.0800826	1	0	0	1	0
chr1	151139409	151139890	+	0.207516	1	1	0	1	0
chr1	151150476	151156969	-	0.210239	1	0	0	1	0
chr1	151212430	151215043	+	0.0941531	1	0	0	1	0
chr1	151214598	151215043	+	0.0246893	1	0	0	1	0
chr1	151288048	151288985	-	0.101947	1	1	0	1	0
chr1	151400298	151403317	-	0.0131862	1	0	0	1	0
chr1	151611363	151641111	+	0.0530357	1	0	0	1	0
chr1	151611363	151655921	+	0.0557246	1	0	0	1	0
chr1	151630710	151665959	+	0.0537519	1	0	0	1	0
chr1	152221370	152225986	+	0.275369	0	0	0	0	0
chr1	152221370	152224234	+	0.140061	0	0	0	0	0
chr1	152287381	152307915	+	0.404269	0	0	0	0	1
chr1	152287381	152307919	+	0.0241179	0	0	0	0	1
chr1	15370487	15370655	+	0.0778543	1	0	0	0	0
chr1	153909963	153910339	-	0.135027	1	0	0	1	0
chr1	154061896	154091284	-	0.456513	1	0	0	1	0
chr1	154213988	154221913	+	0.0181316	1	0	0	1	0
chr1	154221714	154224129	+	0.0791092	1	0	0	1	0
chr1	154223516	154224129	+	0.0638652	1	0	0	1	0
chr1	154231452	154232505	+	0.0580669	1	0	0	1	0
chr1	154233367	154239044	+	0.0731592	1	0	1	1	0
chr1	155235650	155236686	-	0.0635957	1	0	0	1	0
chr1	155313104	155316260	-	0.0437856	1	0	1	1	0
chr1	155327106	155330200	-	0.150974	1	0	0	1	0
chr1	155348071	155349907	-	0.188218	1	0	0	1	0
chr1	155385534	155385714	-	0.0469578	1	0	0	0	0
chr1	155408117	155429689	-	0.335957	1	0	0	1	0
chr1	155408117	155408859	-	0.134574	1	0	0	0	0
chr1	155482722	155491409	-	0.0738254	1	1	0	1	0
chr1	155721557	155730432	-	0.0190308	1	0	0	1	0
chr1	155734790	155736500	-	0.0640315	1	0	0	0	0
chr1	155823066	155823597	-	0.184281	1	1	0	0	0
chr1	155891165	155891709	-	0.492649	1	0	0	1	0
chr1	155891165	155895634	-	0.0313189	1	0	0	1	0
chr1	155895422	155896947	-	0.0683416	1	0	1	1	0
chr1	155896466	155896947	-	0.0450443	1	0	0	1	0
chr1	155936315	155936610	-	0.0315795	0	0	0	1	0
chr1	156012056	156012564	-	0.217907	0	0	0	1	0
chr1	156169625	156170263	+	0.0592639	1	1	0	0	0
chr1	156303337	156305679	-	0.0923382	1	0	1	1	0
chr1	156303463	156304503	-	0.05661	0	0	0	1	0
chr1	156444899	156446994	-	0.0536499	1	0	0	1	0
chr1	157068932	157104019	-	0.6631	1	1	1	1	1
chr1	158153725	158226854	+	0.652247	1	1	1	1	0
chr1	15860731	15874923	+	0.0443315	1	0	0	1	0
chr1	15860731	15863309	+	0.0513757	1	0	0	1	0
chr1	159020527	159020864	+	0.129616	0	0	0	1	0
chr1	15964801	15976318	+	0.0648319	1	0	0	1	0
chr1	15964801	15978390	+	0.17182	1	0	0	1	0
chr1	15964801	15970145	+	0.108961	1	0	0	1	0
chr1	159846345	159847252	-	0.167738	1	0	0	1	0
chr1	1601102	1666274	-	0.415013	1	1	1	1	1
chr1	160281657	160282957	-	0.0621041	1	0	0	1	0
chr1	160326142	160326389	+	0.0289988	0	0	0	1	0
chr1	16044387	16047883	+	0.346821	1	0	0	1	0
chr1	16046228	16047883	+	0.128083	1	0	0	1	0
chr1	161071837	161072165	-	0.125152	1	0	0	1	0
chr1	161332118	161336094	+	0.0136857	1	0	1	0	1
chr1	16199310	16203173	+	0.0272182	1	0	0	1	0
chr1	162669971	162688935	+	0.00927867	1	1	0	1	0
chr1	163295964	163297251	+	0.0357757	0	0	0	1	0
chr1	16528276	16529069	-	0.550002	1	0	0	1	0
chr1	165854378	165855945	+	0.0347038	0	0	0	1	0
chr1	165854378	165854616	+	0.0464205	0	0	0	1	0
chr1	165859440	165860559	+	0.0299981	1	0	0	1	0
chr1	167921037	167944253	+	0.194791	1	0	0	1	0
chr1	167935866	167944253	+	0.528058	1	0	0	1	0
chr1	167988782	168014465	+	0.0258404	1	0	0	1	0
chr1	168260397	168262516	+	0.0230186	1	0	0	1	0
chr1	168260397	168269721	+	0.0537146	1	0	0	1	0
chr1	169446392	169446995	-	0.0310548	1	0	0	0	0
chr1	169767997	169773381	+	0.14883	1	1	0	1	0
chr1	169767997	169770112	+	0.538024	1	1	0	1	0
chr1	169947225	170001116	-	0.101588	1	0	0	1	0
chr1	171537385	171544267	+	0.0544815	1	0	0	1	0
chr1	171956795	171958288	+	0.0173101	1	0	0	1	0
chr1	172109619	172113577	-	0.247987	0	0	1	0	1
chr1	172520651	172560211	+	0.0859626	1	0	0	1	0
chr1	172520651	172526934	+	0.37578	1	0	0	1	0
chr1	172559066	172560081	+	0.0351857	0	0	0	1	0
chr1	172569203	172571927	+	0.0314669	1	0	0	1	0
chr1	173593925	173596298	-	0.208119	1	0	0	1	0
chr1	173910402	173933325	-	0.024	1	0	0	1	0
chr1	173952078	173952555	-	0.0296921	0	0	0	1	0
chr1	173961892	173962273	-	0.184515	1	1	0	0	0
chr1	173961900	173962273	-	0.156968	1	1	0	0	0
chr1	174188262	174190302	+	0.228529	1	1	0	1	0
chr1	1747194	1770677	-	0.0999027	1	1	0	1	0
chr1	176085759	176118210	-	0.165436	1	0	0	1	0
chr1	176113140	176133027	-	0.0237431	1	0	0	1	0
chr1	176113140	176145143	-	0.0328604	1	0	0	1	0
chr1	176524542	176526377	+	0.39124	1	1	0	0	0
chr1	176563659	176564731	+	0.313697	1	0	0	0	0
chr1	178092190	178094636	+	0.0759047	0	0	0	1	0
chr1	178706242	178710744	+	0.10132	0	0	0	1	0
chr1	179054762	179057224	+	0.0270203	1	0	0	1	0
chr1	179087721	179089409	-	0.0302901	1	0	0	1	0
chr1	179100445	179102509	-	0.15705	1	0	0	1	0
chr1	179306971	179310445	+	0.126657	1	1	0	1	0
chr1	179347771	179364337	+	0.233333	1	1	0	1	0
chr1	179363037	179364337	+	0.090156	1	1	0	1	0
chr1	179972308	179975702	+	0.0787705	1	0	0	1	0
chr1	180044156	180053313	+	0.0539251	1	0	0	1	0
chr1	180256410	180257652	-	0.0294893	1	0	1	0	0
chr1	180609838	180610653	+	0.0371548	0	0	0	1	0
chr1	180933651	181019422	+	0.0548942	1	1	0	1	1
chr1	180953812	180962561	-	0.227195	1	0	0	1	0
chr1	183077410	183079789	+	0.147671	1	0	0	1	0
chr1	183102540	183104291	+	0.0747086	1	0	0	1	0
chr1	185143503	185144245	+	0.0743185	1	0	0	0	0
chr1	185151077	185159774	+	0.00847462	1	0	0	1	0
chr1	185153374	185200840	+	0.0195911	1	0	0	1	0
chr1	185171785	185200840	+	0.0650304	1	0	0	1	0
chr1	185183638	185200840	+	0.1744	1	0	0	1	0
chr1	186286613	186287960	-	0.105389	1	0	0	1	0
chr1	186287578	186287960	-	0.0276837	1	0	0	1	0
chr1	186359842	186360923	+	0.0771438	1	0	0	1	1
chr1	186375214	186381025	+	0.0664752	1	0	0	1	1
chr1	186420310	186439527	+	0.152408	0	0	0	0	1
chr1	186901894	186934725	+	0.0360248	1	0	0	1	0
chr1	187272597	187298192	+	0.429262	0	0	0	0	0
chr1	187290941	187298192	+	0.138918	0	0	0	0	0
chr1	192880233	192880611	-	0.458333	0	0	0	0	0
chr1	192997214	192998787	-	0.0615584	1	0	1	1	0
chr1	193065777	193070334	-	0.0420137	1	1	0	1	0
chr1	193268337	193320369	+	0.14652	0	0	0	0	0
chr1	193332350	193334904	+	0.346154	0	0	0	0	0
chr1	19503085	19514034	-	0.0410109	1	0	0	1	0
chr1	19513033	19514034	-	0.0161116	1	0	0	1	0
chr1	19638320	19638629	-	0.0341131	1	1	0	0	0
chr1	19670851	19684057	-	0.0975783	1	0	1	1	0
chr1	197611840	197627499	-	0.0969319	1	0	0	1	0
chr1	198190128	198222310	+	0.112528	1	1	0	1	0
chr1	198190128	198233365	+	0.0943438	1	1	0	1	0
chr1	20008652	20009937	-	0.172451	1	0	1	0	0
chr1	200550328	200561368	-	0.429641	1	0	0	1	0
chr1	200575059	200575868	-	0.126068	0	0	0	1	0
chr1	200583445	200584737	-	0.0945277	1	0	0	1	0
chr1	200583445	200587966	-	0.0221533	1	1	0	1	0
chr1	200617566	200619804	-	0.0803917	1	0	0	1	0
chr1	200729966	200784772	+	0.0800677	1	0	0	1	0
chr1	201823722	201828122	+	0.109678	1	0	0	1	0
chr1	201966446	201969143	+	0.162267	1	0	0	1	0
chr1	202104277	202104928	-	0.0645572	1	0	0	1	0
chr1	20216877	20234153	+	0.0218742	1	0	0	1	0
chr1	20230759	20231480	+	0.0251368	1	0	0	1	0
chr1	202385914	202398057	+	0.100911	1	0	0	1	0
chr1	202724398	202729701	-	0.0681906	1	0	0	1	0
chr1	202743740	202746222	-	0.0397037	1	0	0	1	0
chr1	203689676	203691817	+	0.182921	1	0	0	1	0
chr1	203689676	203693116	+	0.0197371	1	0	0	1	0
chr1	204082042	204086318	+	0.0390884	1	1	0	1	0
chr1	204082042	204086835	+	0.140483	1	1	0	1	0
chr1	204082042	204083733	+	0.11247	1	1	0	1	0
chr1	204085631	204086835	+	0.142308	1	0	0	1	0
chr1	204396775	204397348	-	0.0129403	1	0	0	1	0
chr1	204437997	204439014	-	0.0484725	1	1	0	0	0
chr1	204527768	204539874	+	0.124651	0	0	0	0	0
chr1	204534337	204539874	+	0.125218	0	0	0	0	0
chr1	205138290	205156934	-	0.130093	1	0	0	1	0
chr1	205156545	205156934	-	0.0242063	1	0	0	0	0
chr1	205238077	205239012	+	0.321485	1	0	0	0	0
chr1	205585605	205593019	-	0.0716521	1	1	1	1	0
chr1	207200838	207201024	-	0.237229	1	1	0	1	0
chr1	207989273	207990759	-	0.276401	0	0	0	0	0
chr1	208315673	208391347	-	0.0892037	1	1	0	1	0
chr1	208383624	208391347	-	0.11889	1	1	0	1	0
chr1	20964334	20966485	+	0.0297798	1	0	0	1	0
chr1	20972052	20972473	+	0.176626	1	0	0	1	0
chr1	210003452	210004388	+	0.0598794	1	0	0	1	0
chr1	21097422	21100103	-	0.0783652	1	0	0	1	0
chr1	211092981	211093411	-	0.252436	1	0	0	0	0
chr1	211092981	211093411	-	0.149081	1	0	0	0	0
chr1	211092981	211094309	-	0.146836	1	0	0	1	0
chr1	211192205	211192598	-	0.115469	1	0	0	0	0
chr1	21137230	21139732	-	0.0308242	1	0	0	1	0
chr1	211526580	211527809	+	0.278899	1	1	0	1	0
chr1	211595880	211599625	+	0.191582	0	1	0	1	0
chr1	21176068	21177750	-	0.184039	0	0	0	1	0
chr1	211952259	211961069	-	0.230715	1	0	0	1	0
chr1	212139771	212142049	-	0.0578954	1	0	1	1	0
chr1	212216334	212220759	+	0.258835	1	0	0	1	0
chr1	212218001	212220759	+	0.211489	1	0	0	1	0
chr1	212273593	212276294	+	0.0454092	1	0	1	1	0
chr1	21295966	21307720	-	0.084911	1	0	0	1	0
chr1	213009214	213009529	-	0.269209	1	1	0	0	0
chr1	213037066	213046160	+	0.0479298	1	0	0	1	0
chr1	213037066	213058738	+	0.050917	1	0	0	1	0
chr1	213046019	213062599	+	0.126078	1	0	0	1	0
chr1	21324093	21329301	-	0.0750353	1	1	0	1	0
chr1	213244347	213290752	+	0.206988	1	0	0	1	0
chr1	21327691	21329301	-	0.0828824	1	1	0	1	0
chr1	213299108	213349835	+	0.00962881	1	0	0	1	0
chr1	213341200	213349835	+	0.0304242	1	0	0	1	0
chr1	21415630	21437876	-	0.12703	0	1	0	1	0
chr1	214524230	214524444	-	0.0435807	0	0	1	0	0
chr1	215259710	215260021	+	0.0622113	1	0	0	0	0
chr1	215259710	215298093	+	0.0339499	1	0	0	1	0
chr1	215259710	215260021	+	0.0302603	1	0	0	0	0
chr1	215342541	215345526	+	0.108709	1	0	0	1	0
chr1	21548239	21554534	-	0.250464	1	0	0	1	0
chr1	21553651	21554534	-	0.111961	1	0	0	1	0
chr1	215768697	215785263	+	0.0570036	1	0	0	1	0
chr1	21586763	21599404	-	0.0372161	1	0	0	1	0
chr1	21643092	21643421	-	0.0419327	0	0	0	1	0
chr1	217665021	217671737	-	0.0560865	1	0	0	1	0
chr1	219366423	219392054	+	0.108162	1	0	1	1	0
chr1	219366423	219414650	+	0.123044	1	0	1	1	0
chr1	219467402	219468493	+	0.194718	0	0	0	0	0
chr1	219600611	219602517	-	0.266588	0	0	0	0	0
chr1	22007300	22021714	-	0.12231	1	0	0	1	0
chr1	220276788	220311385	+	0.119294	1	1	0	1	1
chr1	220310150	220312481	+	0.243764	1	0	0	1	0
chr1	220355598	220356273	-	0.132676	1	0	0	1	0
chr1	220355598	220359083	-	0.0426651	1	0	0	1	0
chr1	22041881	22048257	-	0.0865975	1	0	0	1	0
chr1	22047528	22048257	-	0.0515475	1	0	0	1	0
chr1	220752695	220754460	+	0.0416257	1	0	0	1	0
chr1	220934999	220943898	+	0.0202094	1	0	0	1	0
chr1	22154945	22155327	-	0.0934743	0	0	0	1	0
chr1	22164085	22164361	-	0.0361746	0	0	0	1	0
chr1	22188249	22188608	-	0.0165342	1	0	0	1	0
chr1	222087103	222092054	-	0.584749	0	0	0	0	0
chr1	222997197	223000943	+	0.022337	0	0	0	1	0
chr1	223116148	223116674	+	0.0136665	1	1	0	0	0
chr1	2234416	2236024	+	0.149163	1	0	0	1	0
chr1	223986428	223987600	-	0.0219	0	0	0	1	0
chr1	223991875	223994649	-	0.307826	1	1	0	1	0
chr1	22404921	22413359	+	0.149946	1	1	0	1	0
chr1	224454705	224455835	-	0.0187864	1	0	0	1	0
chr1	224481968	224491559	-	0.0575012	1	0	0	1	0
chr1	224585798	224592272	-	0.0176505	1	0	1	1	0
chr1	224599128	224604271	-	0.0309151	1	0	0	1	0
chr1	224849017	224872545	+	0.113093	1	0	0	1	0
chr1	224868659	224872545	+	0.0460278	1	0	0	1	0
chr1	224918163	224922408	+	0.123543	1	0	0	1	0
chr1	225140371	225161855	+	0.371777	1	1	1	1	0
chr1	225140371	225211567	+	0.0470725	1	1	1	1	0
chr1	225140371	225195246	+	0.133869	1	1	1	1	0
chr1	225190484	225195246	+	0.0210301	1	0	0	1	0
chr1	225190484	225284941	+	0.0152735	1	0	1	1	0
chr1	225211323	225211567	+	0.069223	1	0	0	0	0
chr1	225266908	225284941	+	0.190324	1	0	0	1	0
chr1	225339706	225373127	+	0.156244	1	0	0	1	0
chr1	225355640	225373127	+	0.0969875	1	0	0	1	0
chr1	225372992	225394922	+	0.146042	1	0	0	1	0
chr1	227073238	227076750	+	0.0165117	1	0	0	1	0
chr1	22816372	22818026	+	0.152356	1	1	0	1	0
chr1	229422232	229449507	+	0.101529	1	1	1	1	0
chr1	229599289	229601266	-	0.131143	1	0	0	1	0
chr1	230381808	230386306	+	0.0256937	1	0	0	1	0
chr1	230384929	230386306	+	0.0384074	1	0	0	1	0
chr1	230795209	230800333	+	0.125164	1	0	0	1	0
chr1	230798886	230800333	+	0.0448579	1	0	0	1	0
chr1	230798886	230807386	+	0.0414982	1	0	0	1	0
chr1	230798886	230810870	+	0.0766655	1	0	0	1	0
chr1	231081134	231097049	-	0.0142592	1	0	0	1	0
chr1	231090078	231097049	-	0.259677	1	0	0	1	0
chr1	231506307	231509845	-	0.127254	1	0	0	1	0
chr1	231885671	231906816	+	0.02799	1	1	1	1	0
chr1	23189529	23191705	+	0.309993	1	0	0	1	1
chr1	231902885	231906816	+	0.196448	1	1	0	1	0
chr1	231930987	231954263	+	0.155843	1	1	1	1	1
chr1	232649602	232709968	-	0.0592802	1	1	0	0	0
chr1	232649602	232669329	-	0.0385037	1	1	0	0	0
chr1	233190013	233193036	-	0.0488407	1	0	0	1	0
chr1	233225806	233231609	-	0.192276	1	0	0	1	0
chr1	233296028	233344435	-	0.149432	1	0	0	1	0
chr1	233313547	233344435	-	0.173593	1	0	0	1	0
chr1	233334684	233372726	-	0.0732633	1	0	0	1	0
chr1	233353644	233363117	-	0.0736903	1	0	0	1	0
chr1	233372001	233372726	-	0.100184	1	0	0	1	0
chr1	2333781	2334445	+	0.0699248	0	0	0	1	0
chr1	233482187	233498039	+	0.280691	1	0	0	1	0
chr1	23356961	23377013	+	0.165938	1	1	0	1	0
chr1	23356961	23385660	+	0.0463213	1	1	0	1	0
chr1	23381561	23384058	+	0.0520581	1	0	0	1	0
chr1	23435514	23436143	-	0.0532833	0	1	0	1	0
chr1	235316020	235318427	-	0.0468158	1	0	1	1	0
chr1	235498556	235506198	+	0.0466471	1	1	1	1	0
chr1	235582731	235597595	+	0.0411667	1	0	0	1	0
chr1	235582787	235590554	+	0.0651821	1	0	0	1	0
chr1	235600636	235606226	+	0.0534681	1	0	0	1	0
chr1	235840390	235860572	-	0.0478554	1	0	0	1	0
chr1	235993525	235996967	-	0.113701	1	1	1	1	0
chr1	236148678	236154358	-	0.0688327	1	0	0	1	0
chr1	236175220	236212289	-	0.107919	1	0	0	1	0
chr1	236187369	236212289	-	0.0602671	1	0	0	1	0
chr1	236205209	236212289	-	0.0828324	1	0	0	1	0
chr1	236332005	236343328	+	0.0645852	1	0	0	1	0
chr1	236332005	236347206	+	0.10531	1	0	0	1	0
chr1	23735156	23745632	-	0.228072	1	0	0	1	0
chr1	240286478	240351562	+	0.130646	1	0	0	1	0
chr1	240370098	240374535	+	0.0683588	1	0	0	1	0
chr1	240421244	240497529	+	0.0815849	1	0	0	1	0
chr1	240421244	240519208	+	0.213429	1	0	0	1	0
chr1	241094016	241100006	-	0.127081	1	0	0	1	0
chr1	24130889	24147083	-	0.0575636	1	0	0	1	0
chr1	24140679	24147083	-	0.0926534	1	0	0	1	0
chr1	241751514	241755422	-	0.115372	0	0	0	0	1
chr1	242013710	242024804	+	0.0290208	1	1	0	1	0
chr1	243433393	243471479	+	0.0577647	1	0	0	1	0
chr1	243456392	243493994	+	0.0460154	1	0	0	1	0
chr1	243456392	243542165	+	0.0500778	1	1	0	1	0
chr1	243468014	243493994	+	0.111136	1	0	0	1	0
chr1	243468014	243542165	+	0.0446445	1	1	0	1	0
chr1	243542022	243589860	+	0.0420819	1	0	0	1	0
chr1	243579003	243581378	+	0.0312899	1	0	0	1	0
chr1	243579003	243589860	+	0.163849	1	0	0	1	0
chr1	243708811	243736350	-	0.0794433	1	0	0	1	0
chr1	243776972	243859018	-	0.12784	1	0	0	1	0
chr1	244640842	244682000	+	0.0981667	1	1	0	1	0
chr1	244715623	244724447	+	0.422074	1	0	0	1	0
chr1	244715623	244716116	+	0.0232198	1	0	0	0	0
chr1	244751783	244773628	+	0.214748	1	0	0	1	0
chr1	244768996	244773628	+	0.270148	1	0	0	1	0
chr1	245165422	245180628	+	0.153155	1	1	0	1	0
chr1	245165422	245185598	+	0.120146	1	1	0	1	0
chr1	245530135	245530669	+	0.092523	1	0	0	0	0
chr1	245977643	246027191	-	0.0137196	1	0	0	1	0
chr1	246078831	246093239	-	0.345816	1	0	0	1	0
chr1	246091232	246093239	-	0.0979926	1	0	0	1	0
chr1	246350044	246350244	-	0.0426963	0	0	0	1	0
chr1	246350044	246357265	-	0.034987	0	0	0	1	0
chr1	246599246	246603426	-	0.113536	0	0	0	1	0
chr1	246781559	246797893	+	0.0374743	1	0	0	1	0
chr1	246784730	246797889	+	0.069448	1	0	0	1	0
chr1	247039338	247040604	-	0.0663021	1	0	0	1	0
chr1	247318867	247323115	-	0.331248	1	0	1	1	0
chr1	247319707	247323115	-	0.359961	1	0	1	1	0
chr1	24840803	24841057	+	0.222145	1	1	0	1	0
chr1	24857707	24859744	+	0.0484133	1	1	0	1	0
chr1	24973157	24975520	+	0.102181	1	0	0	1	0
chr1	25644553	25645709	-	0.0261396	0	0	0	0	1
chr1	25678116	25679465	+	0.318227	1	0	0	1	0
chr1	25678116	25683344	+	0.218518	1	0	0	1	0
chr1	26584087	26586293	+	0.204876	1	0	0	1	0
chr1	26594973	26596105	+	0.602358	1	0	0	1	0
chr1	26620695	26624553	-	0.0837507	1	0	0	1	0
chr1	26772806	26774151	+	0.544456	1	0	0	1	0
chr1	26774049	26786635	+	0.327992	1	0	0	1	0
chr1	26784281	26786635	+	0.0503527	1	0	0	1	0
chr1	27204567	27204843	-	0.0230743	0	0	0	0	0
chr1	27223791	27224216	-	0.0253614	1	0	0	0	0
chr1	27267947	27268309	+	0.107263	1	0	0	1	0
chr1	27268309	27269087	+	0.0446618	0	0	0	1	0
chr1	27269150	27269556	+	0.171719	1	0	0	1	0
chr1	27432375	27436268	-	0.250331	1	0	1	1	0
chr1	27440281	27440777	-	0.0431238	1	0	0	1	0
chr1	27440316	27440777	-	0.0973684	1	0	0	1	0
chr1	27682516	27682991	-	0.0141025	1	0	0	1	0
chr1	28116072	28120143	+	0.0754675	1	0	0	1	0
chr1	28223515	28224218	-	0.212119	1	0	0	1	0
chr1	28337816	28338222	-	0.0935335	0	0	0	1	0
chr1	28362054	28374937	-	0.143427	1	0	0	1	0
chr1	28406043	28406205	-	0.0135802	0	0	0	1	0
chr1	28598184	28600669	+	0.0196139	1	0	0	1	0
chr1	28601335	28605752	+	0.0374672	1	0	0	1	0
chr1	28785595	28793046	+	0.152928	1	0	0	1	0
chr1	28800065	28800663	+	0.0164079	1	0	0	0	0
chr1	28800065	28802803	+	0.0426082	1	0	0	1	0
chr1	28802618	28807116	+	0.0547689	1	0	0	1	0
chr1	28817462	28819603	+	0.0678307	1	0	0	1	0
chr1	28887144	28887910	+	0.0514708	1	1	0	1	0
chr1	28907071	28907741	-	0.0611201	0	0	1	1	0
chr1	29010094	29023596	+	0.0403254	1	1	0	1	0
chr1	29068914	29070498	+	0.138665	1	1	0	0	0
chr1	29313942	29314417	+	0.031221	1	1	0	1	0
chr1	29585016	29587415	+	0.258364	1	0	0	1	0
chr1	31452908	31455487	-	0.15717	1	0	0	1	0
chr1	31465236	31468067	-	0.275973	1	0	0	1	0
chr1	31501642	31532424	-	0.0253485	1	1	0	1	0
chr1	31764759	31766195	-	0.0631347	1	0	0	1	0
chr1	31810021	31821821	+	0.0618459	1	0	0	1	0
chr1	32126269	32126666	-	0.117361	0	0	0	1	0
chr1	32377296	32385259	-	0.0697522	1	1	0	1	0
chr1	32381495	32385259	-	0.27322	1	1	0	1	0
chr1	32495898	32510991	+	0.128586	1	1	1	1	0
chr1	32557275	32566163	+	0.0625002	1	0	0	1	0
chr1	32697344	32697785	-	0.153861	0	0	1	1	0
chr1	32745271	32745811	+	0.164701	1	0	0	1	0
chr1	33019059	33023566	+	0.110243	0	1	0	1	0
chr1	33058531	33059355	+	0.0571225	1	1	0	0	0
chr1	33097427	33100393	-	0.1258	1	0	0	1	0
chr1	33311302	33318767	+	0.0417155	1	0	0	1	0
chr1	33399168	33400014	-	0.0375	0	0	0	0	0
chr1	33623853	33625545	-	0.0964741	1	0	0	1	0
chr1	33760537	33760906	+	0.32257	1	0	0	1	0
chr1	33760537	33760906	+	0.316813	1	0	0	1	0
chr1	34204740	34209207	-	0.0581567	1	0	0	1	0
chr1	35559514	35576048	+	0.0860388	1	1	0	1	0
chr1	35814866	35815138	+	0.0332827	0	0	0	1	0
chr1	35824525	35855699	+	0.0243331	1	0	0	1	0
chr1	35824525	35827390	+	0.180253	1	0	0	1	0
chr1	35846859	35847359	+	0.0302126	1	0	0	1	0
chr1	35846859	35854683	+	0.0851475	1	0	0	1	0
chr1	35973739	35973839	-	0.0501788	0	0	0	1	0
chr1	36208741	36212593	-	0.144645	1	0	0	1	0
chr1	36213507	36214205	-	0.0469484	1	0	0	1	0
chr1	36297027	36301594	+	0.0347498	1	0	0	1	0
chr1	36505390	36509149	+	0.111495	1	0	0	1	0
chr1	36823839	36824423	-	0.0561128	1	0	0	1	0
chr1	36826821	36828257	-	0.0709777	1	1	0	1	0
chr1	36872976	36876194	+	0.111286	0	0	0	0	0
chr1	3761470	3764177	-	0.0123247	1	0	0	1	0
chr1	38166107	38169019	+	0.0522054	1	0	0	1	0
chr1	38300748	38301416	-	0.203927	1	0	0	1	0
chr1	38300748	38305830	-	0.0649633	1	0	0	1	0
chr1	39823046	39824936	+	0.0327777	1	0	0	1	0
chr1	39994726	40007513	-	0.0573139	0	0	1	1	1
chr1	40306806	40323089	-	0.0321234	1	0	1	1	0
chr1	40319641	40323089	-	0.376454	1	0	0	1	0
chr1	40422758	40424497	+	0.100819	1	0	0	1	0
chr1	40654726	40668286	+	0.103165	1	0	0	1	0
chr1	40656443	40668286	+	0.277681	1	0	0	1	0
chr1	40667599	40668286	+	0.0326776	1	0	0	1	0
chr1	40869355	40872541	+	0.110043	1	1	0	1	0
chr1	40869355	40875507	+	0.107121	1	1	0	1	0
chr1	40872407	40882768	+	0.158207	1	1	0	1	0
chr1	40980186	40981590	+	0.09922	1	1	1	0	0
chr1	41006257	41007382	+	0.101742	1	0	0	1	0
chr1	41456925	41457407	+	0.0439045	0	0	0	1	0
chr1	41461588	41463198	+	0.0149829	1	0	0	1	0
chr1	41474465	41475261	+	0.244788	1	0	0	1	0
chr1	41536266	41541123	-	0.417664	1	0	0	1	0
chr1	41571413	41582682	-	0.0322742	1	0	0	1	0
chr1	41578954	41617356	-	0.0136637	1	1	0	1	0
chr1	41578954	41582682	-	0.214397	1	0	0	1	0
chr1	41651792	41660071	-	0.0633467	1	1	0	1	0
chr1	42094419	42111914	-	0.138005	0	1	0	1	0
chr1	42330248	42335301	-	0.0803571	0	0	0	1	0
chr1	42730785	42744343	-	0.0491769	1	0	0	1	0
chr1	43239233	43241150	+	0.119705	1	1	1	1	0
chr1	43239233	43241193	+	0.0167102	1	1	1	1	0
chr1	43435919	43439859	+	0.102407	0	1	0	1	0
chr1	44257772	44303983	+	0.0502938	1	1	0	1	0
chr1	44290402	44303983	+	0.0293114	1	1	0	1	0
chr1	44386075	44386600	+	0.317472	1	1	0	1	0
chr1	44386075	44386600	+	0.15184	1	1	0	1	0
chr1	44467984	44468657	-	0.024881	1	0	1	1	0
chr1	44568737	44571186	+	0.20425	0	0	0	0	0
chr1	44595024	44596428	+	0.380184	1	0	0	1	0
chr1	44750506	44804994	-	0.0464922	1	0	0	1	0
chr1	44773981	44804994	-	0.0564298	1	0	0	1	0
chr1	45223227	45223812	+	0.290219	1	0	0	1	0
chr1	45241812	45242313	+	0.0172296	0	1	0	1	0
chr1	45340349	45363116	-	0.0545011	1	0	0	1	0
chr1	45347283	45363116	-	0.150091	1	0	0	1	0
chr1	45516745	45553909	-	0.395238	1	0	0	1	0
chr1	45553552	45553909	-	0.246484	1	0	0	0	0
chr1	46488643	46488876	+	0.136506	0	0	0	1	0
chr1	46521466	46546422	-	0.0644209	1	0	0	1	0
chr1	47098430	47101642	-	0.195321	1	0	1	0	0
chr1	47098430	47110928	-	0.0152493	1	0	1	1	0
chr1	4771959	4772759	+	0.340554	1	0	0	0	0
chr1	47725960	47728788	-	0.0408114	1	0	0	1	0
chr1	47725960	47737913	-	0.029128	1	0	0	1	0
chr1	47745912	47748131	-	0.192191	1	0	0	1	0
chr1	47761436	47770668	-	0.0530175	1	0	0	1	0
chr1	47761436	47767420	-	0.0908764	1	0	0	1	0
chr1	48771458	48825442	-	0.0700231	1	0	0	1	0
chr1	48821337	48825442	-	0.426554	1	0	0	1	0
chr1	48850980	48869554	-	0.0640485	1	0	0	1	0
chr1	48860938	48869554	-	0.0505222	1	0	0	1	0
chr1	48917219	48918803	-	0.112567	1	0	0	1	0
chr1	51032748	51061888	-	0.0466593	1	0	0	1	0
chr1	51860052	51918692	-	0.011392	1	1	0	1	0
chr1	51860052	51913807	-	0.131926	1	1	0	1	0
chr1	52211207	52218815	+	0.00669806	1	1	0	1	0
chr1	52293467	52299842	-	0.0454312	1	0	0	1	0
chr1	52729444	52747488	+	0.228641	1	0	0	1	0
chr1	52769492	52800440	+	0.0322802	1	0	0	1	0
chr1	52924007	52933939	-	0.0190507	1	0	0	1	0
chr1	52954580	52962855	-	0.0973424	1	0	0	1	0
chr1	52959282	52975384	-	0.118263	1	0	0	1	0
chr1	53222129	53250725	+	0.0375104	1	0	0	1	0
chr1	53236691	53250725	+	0.0357995	1	0	0	1	0
chr1	53236691	53245665	+	0.0740922	1	0	0	1	0
chr1	53343353	53358647	+	0.142912	1	0	1	1	0
chr1	53352627	53358647	+	0.0740955	1	0	1	1	0
chr1	53699213	53701307	-	0.036545	1	0	0	1	0
chr1	53732144	53737018	-	0.205031	1	0	0	1	0
chr1	53736699	53737018	-	0.0322763	1	0	0	1	0
chr1	54059780	54060663	-	0.0761535	1	1	0	0	0
chr1	54266365	54301293	-	0.127164	1	0	1	1	0
chr1	54266365	54269682	-	0.0150696	1	0	1	1	0
chr1	54298162	54301293	-	0.0467532	1	0	1	1	0
chr1	54348615	54348949	-	0.0202083	1	0	1	1	0
chr1	54835375	54835461	-	0.810621	0	0	0	1	0
chr1	55058218	55065088	+	0.0317552	1	0	0	1	0
chr1	58971731	59002413	-	0.068177	1	0	0	1	0
chr1	58971731	59000003	-	0.0479429	1	0	0	1	0
chr1	59137541	59150923	-	0.0883539	1	0	0	1	0
chr1	59139244	59142728	-	0.0453728	1	0	0	1	0
chr1	5933311	5940299	-	0.0789278	1	0	0	1	0
chr1	5964676	5969273	-	0.0280389	1	0	0	1	0
chr1	5964676	5993389	-	0.0631912	1	0	0	1	0
chr1	59787207	59812070	+	0.644959	1	1	0	1	0
chr1	59787207	59844509	+	0.139726	1	1	0	1	0
chr1	59805629	59812070	+	0.0491664	1	0	0	1	0
chr1	59805629	59844509	+	0.102942	1	0	0	1	0
chr1	5987708	5993389	-	0.0410372	1	0	0	1	0
chr1	6021853	6046387	-	0.0649892	1	1	0	1	0
chr1	60330303	60330917	+	0.0627451	1	0	0	1	0
chr1	62160368	62162206	-	0.0969867	1	0	0	1	0
chr1	62321701	62350080	+	0.0515333	1	0	0	1	0
chr1	62365254	62380336	+	0.0260192	1	0	0	1	0
chr1	62479014	62483619	+	0.0331501	1	0	0	1	0
chr1	62907158	62907970	+	0.0946285	1	0	0	1	0
chr1	63042932	63052295	-	0.0269869	1	0	1	1	0
chr1	63084376	63119830	-	0.0492303	1	0	0	1	0
chr1	63269389	63307218	+	0.0893668	1	1	0	1	0
chr1	63269389	63286880	+	0.0534008	1	1	0	1	0
chr1	63944434	63955889	-	0.0525184	1	0	1	1	0
chr1	63944434	63974241	-	0.0571624	1	0	1	1	0
chr1	65131739	65141666	+	0.118649	1	0	0	1	0
chr1	65243305	65255197	+	0.0700729	1	0	0	1	0
chr1	65830317	65831879	+	0.356941	1	1	0	1	0
chr1	65952074	65964453	+	0.224565	0	0	0	1	0
chr1	66378927	66384518	+	0.63913	1	1	0	1	0
chr1	66713142	66731770	+	0.25621	1	0	0	1	0
chr1	6679862	6680397	+	0.0264887	1	0	0	0	0
chr1	67288043	67301460	-	0.0779101	1	0	0	1	0
chr1	67356836	67371058	-	0.769213	1	0	0	1	0
chr1	67402200	67402350	+	0.0493645	0	0	0	1	0
chr1	67423741	67428843	+	0.363789	1	1	0	1	0
chr1	67792417	67804386	+	0.0586653	1	1	0	1	0
chr1	67861087	67868100	-	0.0963992	0	0	0	0	1
chr1	67864287	67868100	-	0.0325786	0	0	0	0	0
chr1	68656995	68659910	-	0.0156938	1	0	0	1	1
chr1	6867042	6885270	+	0.312006	1	1	0	1	0
chr1	6867042	6948959	+	0.0499057	1	1	1	1	0
chr1	70758070	70781249	-	0.136064	1	0	0	1	0
chr1	70881638	70883715	+	0.0162152	1	0	0	1	0
chr1	71673863	71702878	+	0.0953077	0	1	0	1	0
chr1	741178	745550	-	0.0912799	0	0	0	0	0
chr1	76205664	76216231	+	0.270466	1	0	0	1	0
chr1	76260897	76288266	+	0.19821	1	1	0	1	0
chr1	76269415	76282231	+	0.488908	1	0	0	1	0
chr1	76775190	76779684	+	0.0390706	1	0	0	1	0
chr1	78167053	78181553	-	0.0286539	1	0	1	1	0
chr1	78215355	78215784	-	0.0243742	0	0	0	1	0
chr1	78267015	78280916	+	0.0652198	1	0	0	1	0
chr1	78268954	78279552	+	0.0165949	1	0	0	1	0
chr1	78338685	78340796	+	0.034737	1	0	1	1	0
chr1	78338688	78340796	+	0.0365315	1	0	1	1	0
chr1	78715867	78717561	+	0.309848	0	1	0	1	0
chr1	82302569	82327803	+	0.0314763	1	1	0	1	0
chr1	83753161	83771535	+	0.239835	0	0	0	0	0
chr1	84376847	84412965	-	0.0646403	1	0	1	1	0
chr1	84644859	84680000	+	0.0499061	1	0	1	1	0
chr1	85121514	85136991	-	0.161169	1	1	0	1	0
chr1	85331067	85331821	-	0.4122	1	1	0	0	0
chr1	85538736	85547098	+	0.265185	1	0	0	1	0
chr1	8601272	8674745	-	0.624985	1	0	0	1	0
chr1	8616533	8674745	-	0.246095	1	0	0	1	0
chr1	86196190	86227249	-	0.299992	1	0	1	1	0
chr1	86590527	86611866	-	0.204831	1	0	0	1	0
chr1	8674619	8684439	-	0.0265102	1	0	0	1	0
chr1	8716031	8716500	-	0.0952087	1	1	0	0	0
chr1	89206670	89251896	+	0.04337	1	0	0	1	0
chr1	89236034	89251896	+	0.0424683	1	0	0	1	0
chr1	89523674	89579979	-	0.382885	1	1	1	1	0
chr1	91400964	91447927	-	0.0253012	1	1	0	1	0
chr1	91403041	91447927	-	0.125261	1	1	0	1	0
chr1	91403046	91406864	+	0.164286	0	0	0	0	1
chr1	92733469	92757094	-	0.0367113	1	0	0	1	0
chr1	92798947	92846430	+	0.243355	1	0	0	1	0
chr1	92798947	92811471	+	0.101199	1	0	0	1	0
chr1	93029198	93073284	-	0.0244153	1	0	0	1	0
chr1	93070863	93101893	-	0.0559455	1	0	0	1	0
chr1	93201954	93211359	-	0.0393652	1	0	0	1	0
chr1	93683294	93692006	+	0.0541969	1	0	0	1	0
chr1	93721891	93724442	+	0.115842	1	0	0	1	0
chr1	93724304	93730458	+	0.0120785	1	0	0	1	0
chr1	93790191	93791452	-	0.0599204	0	0	1	1	0
chr1	94032835	94033408	-	0.104393	1	0	0	1	0
chr1	9415801	9416644	+	0.0387695	1	1	0	0	0
chr1	94360169	94367225	-	0.446158	1	0	0	1	0
chr1	94685813	94697199	-	0.32123	1	1	0	1	0
chr1	94964157	94965170	+	0.111095	1	0	0	1	0
chr1	95426872	95428726	+	0.0961063	0	1	0	1	0
chr1	95609446	95616975	+	0.348938	1	1	0	1	0
chr1	95609446	95639445	+	0.0525204	1	1	0	1	0
chr1	98858610	98860946	+	0.104521	0	0	0	0	0
chr1	9991948	9994918	-	0.134521	1	0	0	1	0
chr10	101594136	101606884	+	0.0590387	1	0	0	1	0
chr10	101654702	101656154	-	0.0263374	1	0	0	1	0
chr10	101659675	101659823	-	0.0834328	1	0	0	0	0
chr10	101672554	101672815	-	0.0589902	0	0	0	1	0
chr10	101977751	101985774	-	0.0616667	1	0	0	1	0
chr10	101996606	101997988	-	0.0292468	1	0	1	1	0
chr10	102019974	102021820	-	0.077262	1	0	0	1	0
chr10	102683731	102685776	+	0.141228	1	0	0	1	0
chr10	102697158	102703885	+	0.0812872	1	0	0	1	0
chr10	102739604	102740986	+	0.258475	1	0	0	1	1
chr10	102777855	102778974	-	0.267876	1	0	0	1	0
chr10	103213257	103239214	+	0.0627203	1	0	0	1	0
chr10	103344358	103345913	-	0.0433286	1	0	1	1	0
chr10	103384501	103436193	-	0.0621081	1	0	0	1	0
chr10	103427642	103436193	-	0.502353	1	0	0	1	0
chr10	103432671	103436193	-	0.0859722	1	0	0	1	0
chr10	103552595	103570071	-	0.090463	1	0	0	1	0
chr10	103557736	103567658	-	0.0392377	1	0	0	1	0
chr10	103699619	103717489	-	0.093084	1	0	0	1	0
chr10	1038428	1046953	+	0.00986602	1	0	0	1	0
chr10	103862116	103865001	-	0.0758915	0	0	0	0	0
chr10	103902801	103904847	+	0.141481	1	0	0	1	0
chr10	103916775	103917971	+	0.203366	1	0	0	1	0
chr10	104284516	104284815	+	0.124784	0	0	0	1	0
chr10	104352338	104359301	+	0.059186	1	0	0	1	0
chr10	104352338	104377185	+	0.0110324	1	0	0	1	0
chr10	104445572	104465246	-	0.0651596	1	0	0	1	0
chr10	104632204	104634957	+	0.140598	1	1	0	1	0
chr10	104632204	104634418	+	0.0733768	1	1	0	1	0
chr10	104638135	104638748	+	0.206589	1	1	0	1	0
chr10	104787121	104816721	+	0.0508538	1	0	0	1	0
chr10	104809463	104816721	+	0.100173	1	0	0	1	0
chr10	105106994	105108756	-	0.0885388	1	0	0	1	0
chr10	105197771	105198565	+	0.35184	1	0	0	1	0
chr10	105199502	105200607	+	0.0648334	1	0	0	1	0
chr10	105382226	105420872	-	0.278281	1	0	0	1	0
chr10	105767934	105778666	+	0.0898776	1	0	0	1	0
chr10	109800118	109818675	-	0.229542	0	0	0	0	0
chr10	109800118	109871360	-	0.0780776	0	0	0	0	0
chr10	109830214	109871360	-	0.192321	0	0	0	0	0
chr10	110155538	110212961	-	0.21039	0	0	0	0	0
chr10	1102287	1118233	+	0.0402498	1	1	0	1	0
chr10	1118055	1142186	+	0.0506193	1	1	0	1	0
chr10	111883774	111890244	+	0.197105	1	0	0	1	0
chr10	112356155	112358048	+	0.216125	1	0	0	1	0
chr10	1125950	1126416	+	0.295282	1	0	0	1	0
chr10	1125950	1126416	+	0.200227	1	0	0	1	0
chr10	112723882	112745523	+	0.163982	1	1	0	1	0
chr10	114648493	114665972	+	0.328232	0	0	0	0	0
chr10	114724314	114799885	+	0.0700391	1	0	0	1	0
chr10	114799783	114849299	+	0.0532257	1	0	0	1	0
chr10	1149538	1151207	+	0.0530359	1	0	0	1	0
chr10	1149541	1151207	+	0.0604211	1	0	0	1	0
chr10	11523768	11527910	-	0.0301335	1	0	0	1	0
chr10	11551593	11569566	-	0.0384213	1	0	0	1	0
chr10	115636279	115644139	+	0.0899078	1	0	0	1	0
chr10	11636629	11639716	-	0.0519024	1	1	0	1	0
chr10	11639629	11643979	-	0.129383	1	1	0	1	0
chr10	116603499	116608496	+	0.214901	1	0	0	1	0
chr10	116879948	116925405	+	0.542321	1	1	0	1	0
chr10	116879948	116889297	+	0.360129	1	1	0	1	0
chr10	116879948	116931050	+	0.164337	1	1	0	1	0
chr10	1170157	1170964	+	0.0405961	1	0	0	1	0
chr10	117221450	117228839	+	0.3875	1	0	0	1	0
chr10	117849251	117856275	-	0.0375026	1	0	0	1	0
chr10	118704434	118708508	-	0.312324	1	0	0	1	0
chr10	11893998	11894214	+	0.0821419	1	1	0	0	1
chr10	119245463	119245989	-	0.479189	0	0	1	0	0
chr10	12039670	12056183	-	0.144874	1	0	0	1	0
chr10	120931893	120934104	-	0.059237	1	0	0	1	0
chr10	120931893	120936665	-	0.0250168	1	0	0	1	0
chr10	120933248	120934104	-	0.0996165	1	0	0	1	0
chr10	12123470	12162266	+	0.0684345	1	0	0	1	0
chr10	12123470	12133683	+	0.0533001	1	0	0	1	0
chr10	12136071	12162266	+	0.114404	1	0	0	1	0
chr10	12159671	12160917	+	0.0362272	1	0	0	1	0
chr10	12159671	12162266	+	0.118772	1	0	0	1	0
chr10	12160747	12162266	+	0.168777	1	0	0	1	0
chr10	121662310	121663789	+	0.076912	1	1	0	1	0
chr10	12202928	12204288	+	0.0128164	1	1	0	1	0
chr10	122273422	122280607	+	0.124822	1	0	0	1	0
chr10	122395277	122395661	+	0.403571	0	0	0	1	0
chr10	123658355	123683844	-	0.026687	1	0	0	1	0
chr10	12442014	12445368	+	0.359866	0	0	0	1	0
chr10	124640186	124650369	+	0.10365	0	1	0	1	0
chr10	124640186	124648239	+	0.0968538	0	1	0	1	0
chr10	125539682	125558715	-	0.0671741	1	0	0	1	0
chr10	125798030	125806240	-	0.118502	1	1	0	1	0
chr10	126089408	126090408	-	0.218076	1	0	0	1	0
chr10	126176990	126186697	+	0.10886	1	0	0	1	0
chr10	126323958	126326678	-	0.0431159	0	0	0	1	0
chr10	126370175	126395456	-	0.16972	1	1	0	1	0
chr10	126370175	126370948	-	0.229634	1	0	0	0	0
chr10	126370175	126384781	-	0.0751865	1	0	0	1	0
chr10	126384726	126395456	-	0.0885843	1	1	0	1	0
chr10	126628942	126650977	+	0.0173718	1	1	0	1	0
chr10	126628942	126631876	+	0.0719527	1	1	0	0	0
chr10	126631025	126650977	+	0.0435073	1	1	0	1	0
chr10	126631025	126631876	+	0.123714	1	1	0	0	0
chr10	126727565	126799662	-	0.0254274	1	1	0	1	0
chr10	126799558	126811437	-	0.0509894	0	1	0	1	0
chr10	127483448	127486714	-	0.0647003	1	0	0	1	0
chr10	128810558	128821588	+	0.0177255	1	0	0	1	0
chr10	128816973	128860040	+	0.125899	1	0	0	1	0
chr10	128821463	128836080	+	0.138578	1	0	0	1	0
chr10	128973475	128975403	-	0.214642	1	1	0	1	1
chr10	13169744	13178897	+	0.0549299	1	0	1	1	0
chr10	131936346	131943583	+	0.0117857	1	0	0	1	0
chr10	13214375	13214765	+	0.0932946	1	0	0	1	0
chr10	13214375	13228280	+	0.0403471	1	0	0	1	0
chr10	13233298	13234568	+	0.25572	1	0	0	1	0
chr10	132902527	132932711	-	0.583303	1	0	0	1	0
chr10	133757471	133758963	+	0.0500226	1	1	0	1	0
chr10	134058382	134059459	-	0.163896	1	0	0	1	0
chr10	135209216	135209771	+	0.020998	1	0	0	1	0
chr10	135209216	135212019	+	0.0419026	1	0	0	1	0
chr10	135209216	135216277	+	0.044117	1	0	0	1	0
chr10	135269740	135273674	+	0.0275488	0	1	0	1	0
chr10	13701322	13705509	-	0.0749145	1	0	0	1	0
chr10	13705452	13717044	-	0.117203	1	0	0	1	0
chr10	13705452	13712528	-	0.0684189	1	0	0	1	0
chr10	13708096	13712528	-	0.0518155	1	0	0	1	0
chr10	14562975	14572514	-	0.0148307	1	0	1	1	0
chr10	14637622	14641848	-	0.0208333	0	0	0	1	0
chr10	14867477	14870271	-	0.168165	1	0	0	1	0
chr10	14970014	14977563	-	0.158848	1	0	0	1	0
chr10	15875628	15889942	-	0.0842347	1	0	0	1	0
chr10	16526335	16528616	+	0.0516912	1	1	0	1	0
chr10	17199439	17210916	-	0.154178	1	0	0	1	0
chr10	17401512	17421424	-	0.270078	1	0	0	1	0
chr10	17401512	17432619	-	0.0644044	1	0	0	1	1
chr10	17604597	17646046	-	0.09375	1	0	1	1	0
chr10	17632344	17646046	-	0.0243956	1	0	1	1	0
chr10	17746429	17747740	+	0.247345	1	1	0	1	0
chr10	17747023	17747548	+	0.0221952	0	0	0	1	0
chr10	22002700	22016857	+	0.0573327	1	0	0	1	0
chr10	23393072	23399247	+	0.0510348	1	0	0	1	0
chr10	24508554	24508838	+	0.0159933	1	1	0	0	0
chr10	24669797	24673352	+	0.109558	1	0	0	1	0
chr10	24908401	24910298	-	0.0254591	1	0	0	0	0
chr10	26789747	26792203	+	0.061422	1	0	0	1	0
chr10	26789747	26802589	+	0.105018	1	0	0	1	0
chr10	26800675	26802589	+	0.135799	1	0	0	1	0
chr10	26993605	26994323	+	0.0405439	1	0	0	1	0
chr10	26993605	26998697	+	0.0424569	1	0	0	1	0
chr10	26994214	27009288	+	0.299778	1	0	0	1	0
chr10	27311486	27322306	-	0.219827	1	0	0	1	0
chr10	27311486	27337908	-	0.231447	1	0	0	1	0
chr10	27328893	27332496	-	0.1014	1	0	0	1	0
chr10	27349273	27350171	-	0.0237383	1	0	0	1	0
chr10	27356085	27368090	-	0.178163	1	0	0	1	0
chr10	27453992	27454468	+	0.0658641	1	0	0	1	0
chr10	27458872	27460012	+	0.0584498	1	0	0	0	0
chr10	27458872	27470510	+	0.0510216	1	0	0	1	0
chr10	27469881	27470510	+	0.485336	1	0	0	1	0
chr10	27855760	27867642	+	0.332384	0	0	0	0	0
chr10	28872327	28884970	+	0.181137	1	1	0	1	0
chr10	291840	294849	-	0.119048	0	0	0	0	1
chr10	30315031	30318795	-	0.0826853	1	0	0	0	0
chr10	30397715	30399760	+	0.459528	0	0	0	0	0
chr10	309143	309598	-	0.383061	0	0	0	0	0
chr10	3150990	3151271	+	0.0928803	0	0	0	1	0
chr10	31644072	31676727	+	0.0807567	0	0	0	1	0
chr10	31644075	31676727	+	0.0959653	0	0	0	1	0
chr10	31661946	31676195	+	0.194498	0	0	0	1	0
chr10	31661946	31676727	+	0.190708	0	0	0	1	0
chr10	31661953	31676727	+	0.141041	0	0	0	1	0
chr10	3201105	3202522	-	0.0352735	1	0	0	1	0
chr10	32141444	32150586	-	0.063829	1	0	0	1	0
chr10	32197099	32199491	-	0.650323	1	1	0	1	0
chr10	32306070	32307490	-	0.0321597	1	0	0	1	0
chr10	32336339	32337479	-	0.0234444	1	0	0	1	0
chr10	32740519	32770710	+	0.131127	1	1	0	1	0
chr10	32761408	32807433	+	0.0703094	1	0	0	1	0
chr10	32832227	32873232	+	0.268942	1	1	1	1	0
chr10	32832227	32912745	+	0.0693709	1	1	1	1	0
chr10	32854485	32873232	+	0.150453	1	1	1	1	0
chr10	33093942	33113532	+	0.330506	1	0	0	1	0
chr10	34558584	34573173	-	0.695185	1	0	0	1	0
chr10	34782213	34782653	-	0.0287341	0	0	0	1	0
chr10	34985245	34989132	-	0.0523526	1	0	0	1	0
chr10	35349801	35360267	-	0.061347	1	1	0	1	0
chr10	35426709	35441308	+	0.171416	1	1	0	1	0
chr10	35437295	35441308	+	0.0936388	1	1	0	1	0
chr10	35467816	35495979	+	0.0570707	1	1	1	1	0
chr10	355970	415573	-	0.0411745	1	0	0	1	0
chr10	35805450	35819171	+	0.0638813	1	0	0	1	0
chr10	38726471	38734535	+	0.125154	0	1	0	1	0
chr10	43650344	43654379	+	0.0790011	1	1	0	1	0
chr10	43650344	43671480	+	0.0888318	1	1	0	1	0
chr10	43971168	43971650	+	0.248772	0	1	0	1	0
chr10	45954567	45959775	-	0.0194388	1	0	0	1	0
chr10	46135263	46159290	-	0.0679046	1	1	0	1	0
chr10	46158027	46159290	-	0.0579807	1	1	0	1	0
chr10	486810	532470	-	0.0381287	1	0	0	1	0
chr10	4872866	4884696	+	0.0321044	1	1	0	1	0
chr10	4872866	4932115	+	0.148606	1	1	1	1	1
chr10	4872866	4889491	+	0.0493503	1	1	0	1	0
chr10	4872866	4950612	+	0.111742	1	1	1	1	1
chr10	4872866	4951798	+	0.218915	1	1	1	1	1
chr10	4872866	4915499	+	0.0741721	1	1	1	1	1
chr10	49609654	49618211	+	0.158179	1	1	0	1	0
chr10	50701162	50714058	-	0.0377925	1	0	0	1	0
chr10	50736462	50741024	-	0.129194	1	1	0	1	0
chr10	50738765	50741024	-	0.0218316	1	1	0	1	0
chr10	518378	532470	-	0.523291	1	0	0	1	0
chr10	52100146	52104105	-	0.090986	1	1	0	1	0
chr10	52279590	52350007	-	0.0646899	0	1	0	1	0
chr10	52907841	52916908	+	0.137455	1	0	0	1	0
chr10	530720	532470	-	0.0895659	1	0	0	1	0
chr10	5741487	5756170	+	0.0819983	0	1	0	1	0
chr10	5810175	5815904	-	0.0972038	1	0	0	1	0
chr10	5810175	5842668	-	0.0705934	1	0	0	1	0
chr10	5998341	6002530	-	0.013955	1	0	1	1	0
chr10	60347974	60380661	+	0.25621	1	0	0	1	0
chr10	60549021	60553375	+	0.0899741	1	0	0	1	0
chr10	60573589	60580228	+	0.0601923	1	0	0	1	0
chr10	61592282	61612460	-	0.04054	1	0	0	1	0
chr10	61844359	61845011	-	0.0613791	1	0	0	1	0
chr10	61865662	61898845	-	0.0709505	1	0	0	1	0
chr10	64148154	64159552	+	0.125858	1	0	1	1	0
chr10	65140077	65169748	-	0.0643291	1	0	0	1	0
chr10	65213155	65214849	-	0.0764081	0	0	0	1	0
chr10	65213155	65230261	-	0.01155	1	1	0	1	1
chr10	65326097	65359043	+	0.0459793	1	0	0	1	0
chr10	67345422	67375519	+	0.123877	0	0	0	0	0
chr10	6875604	6880164	+	0.47797	0	1	0	1	0
chr10	69682897	69684836	-	0.109554	0	0	0	1	0
chr10	69714351	69773943	-	0.216164	1	0	0	1	0
chr10	69726439	69773943	-	0.0913227	1	0	0	1	0
chr10	69854955	69859788	-	0.131092	0	0	0	0	0
chr10	69881194	69882097	+	0.072358	1	1	0	1	0
chr10	69902696	69909868	+	0.213025	1	1	0	1	0
chr10	70048239	70048776	-	0.0296767	1	0	0	1	0
chr10	70100940	70115158	-	0.0795595	1	0	1	1	1
chr10	70190192	70190417	-	0.133283	1	0	1	1	0
chr10	70196767	70229920	-	0.04906	1	0	1	1	0
chr10	70209784	70225569	-	0.0319598	1	0	1	1	0
chr10	70209784	70229920	-	0.0157901	1	0	1	1	0
chr10	70217237	70229920	-	0.0981449	1	0	1	1	0
chr10	70218860	70229920	-	0.0965965	1	0	1	1	0
chr10	70246900	70253327	-	0.0626285	1	0	0	1	0
chr10	70246900	70266475	-	0.0778601	1	0	0	1	0
chr10	70404454	70406762	+	0.276676	1	0	0	0	0
chr10	70404458	70406762	+	0.181389	1	0	0	0	0
chr10	70411602	70412351	+	0.0737042	1	0	0	1	0
chr10	70411602	70432802	+	0.010639	1	0	0	1	0
chr10	70425564	70427013	+	0.101782	1	0	0	1	0
chr10	70446112	70446464	+	0.26279	1	0	0	0	0
chr10	70545892	70546449	+	0.065287	1	0	0	1	0
chr10	70719561	70720005	+	0.0427002	1	1	0	0	0
chr10	70958127	70962799	+	0.0271339	1	0	0	1	0
chr10	71142242	71146174	+	0.0988285	1	0	0	1	0
chr10	71243446	71244971	+	0.0815787	1	0	0	1	0
chr10	71913593	71921687	-	0.0294366	1	1	0	1	0
chr10	7285519	7327916	-	0.156914	1	0	0	1	0
chr10	73034214	73039802	+	0.138364	1	0	0	1	0
chr10	7318853	7327916	-	0.43947	1	0	0	1	0
chr10	73490225	73492132	+	0.0851323	1	0	0	1	1
chr10	73853449	73854555	-	0.0463168	0	0	0	0	0
chr10	7409610	7423911	-	0.0764401	1	1	0	1	0
chr10	74100546	74100928	-	0.082573	1	0	0	1	0
chr10	74474868	74475660	+	0.455506	0	1	0	1	0
chr10	74501479	74502031	+	0.0243519	0	0	0	1	0
chr10	75069915	75072401	-	0.0589406	1	0	0	1	0
chr10	75101156	75118768	-	0.0690496	1	1	0	1	0
chr10	75296026	75299351	-	0.090995	1	0	0	1	0
chr10	75299201	75302889	-	0.114192	1	0	0	1	0
chr10	75302560	75302889	-	0.300845	1	0	0	1	0
chr10	75331178	75336119	-	0.0513135	1	1	0	1	0
chr10	75335269	75336119	-	0.0288153	1	1	0	0	0
chr10	75464743	75481262	-	0.0506058	0	0	1	1	0
chr10	75830427	75832610	+	0.113504	1	0	0	1	0
chr10	76285013	76315227	+	0.0586623	1	0	0	1	0
chr10	76315125	76360251	+	0.0515466	1	0	0	1	0
chr10	76349039	76360251	+	0.183992	1	0	0	1	0
chr10	76598440	76603236	+	0.102904	1	1	0	1	0
chr10	76602357	76603236	+	0.271267	1	1	0	0	0
chr10	76729417	76739097	+	0.0281373	1	0	0	1	0
chr10	76910271	76910864	+	0.43044	1	1	0	0	0
chr10	77306788	77307420	+	0.0221031	0	0	0	0	0
chr10	77795765	77818541	+	0.117849	1	0	0	1	0
chr10	7839009	7844817	+	0.0803593	1	0	0	1	0
chr10	78771724	78787649	-	0.0384963	1	0	0	1	0
chr10	79064144	79065150	-	0.0934148	0	0	0	1	0
chr10	79135767	79163781	-	0.106214	1	0	0	1	0
chr10	79346074	79347629	-	0.0736424	0	0	0	1	0
chr10	79590657	79593670	-	0.0508433	0	0	0	1	0
chr10	79613111	79614128	-	0.12126	1	0	0	1	0
chr10	79761954	79767624	-	0.0854297	1	0	0	1	0
chr10	80961340	80976031	+	0.0323733	1	1	0	1	0
chr10	82222843	82249070	+	0.0455886	1	1	0	1	0
chr10	86130769	86133571	+	0.039955	1	1	0	1	0
chr10	86177526	86185649	+	0.550707	1	0	0	1	0
chr10	86177526	86198463	+	0.073543	1	0	0	1	0
chr10	86198267	86237420	+	0.0862368	1	0	0	1	0
chr10	88813098	88822592	-	0.0727571	1	0	0	1	0
chr10	88822412	88827914	-	0.0115915	1	0	0	1	0
chr10	90069143	90074398	-	0.0435578	1	0	0	1	0
chr10	90653627	90665417	+	0.277212	1	1	0	1	0
chr10	90661412	90682193	+	0.0368798	1	1	0	1	0
chr10	909682	910210	-	0.0642084	1	0	0	1	0
chr10	90982267	90988155	-	0.0332832	1	0	0	1	0
chr10	91478466	91486278	+	0.142896	1	0	0	1	0
chr10	91511102	91522592	+	0.217336	1	0	0	1	0
chr10	93185037	93221941	+	0.218692	1	0	0	1	1
chr10	93579026	93602148	+	0.135537	1	0	0	1	0
chr10	93754291	93768032	+	0.101026	1	0	0	1	0
chr10	93756125	93768032	+	0.062534	1	0	0	1	0
chr10	93841076	93851701	-	0.297217	1	0	0	1	0
chr10	93902785	93904869	-	0.34228	1	0	0	1	0
chr10	94086591	94093386	+	0.0556999	0	0	0	1	0
chr10	94291504	94297307	-	0.0541685	1	0	0	1	0
chr10	94396940	94405399	+	0.0582926	1	0	0	1	0
chr10	94407968	94410274	+	0.182071	1	0	0	1	0
chr10	94653105	94669388	+	0.252254	1	0	0	1	0
chr10	94653105	94659401	+	0.132971	1	0	0	1	0
chr10	94653105	94715471	+	0.0432049	1	0	0	1	0
chr10	94653105	94679807	+	0.134492	1	0	0	1	0
chr10	95790439	95792009	+	0.247557	1	1	0	0	0
chr10	96005702	96006378	+	0.698999	1	0	0	0	0
chr10	96018556	96018907	+	0.165337	1	0	0	1	0
chr10	96018556	96018907	+	0.171231	1	0	0	1	0
chr10	96201652	96234540	+	0.149792	1	0	0	1	0
chr10	97141441	97170534	-	0.179375	1	0	0	1	0
chr10	97915082	97920158	+	0.043747	1	1	0	1	0
chr10	98667021	98667504	+	0.207877	0	1	0	1	0
chr10	98703869	98711953	+	0.0622039	1	1	0	1	0
chr10	99196173	99197507	-	0.104785	1	0	1	1	0
chr10	99196947	99197507	-	0.0893938	1	0	0	1	0
chr10	99378731	99379440	-	0.0542208	1	1	0	1	0
chr10	99502850	99504672	+	0.0321055	1	1	0	1	0
chr10	99967857	99969656	+	0.0213166	1	1	0	1	0
chr11	1000431	1003804	+	0.0356014	1	0	0	1	0
chr11	102076623	102080295	+	0.0582306	1	0	0	1	0
chr11	102233626	102239279	+	0.0758711	1	0	0	1	0
chr11	103090643	103093815	+	0.0440244	1	0	0	1	0
chr11	103151076	103194718	+	0.0391166	1	0	0	1	0
chr11	103173821	103194718	+	0.140665	1	0	0	1	0
chr11	103173821	103229087	+	0.156554	1	0	0	1	0
chr11	106849344	106856857	-	0.382383	1	0	0	1	0
chr11	107260799	107263621	-	0.071211	1	0	0	1	0
chr11	107260799	107289013	-	0.172003	1	0	0	1	0
chr11	107673726	107686691	-	0.301818	1	0	0	1	0
chr11	107916996	107926168	+	0.0848593	1	0	0	1	0
chr11	107916996	107925682	+	0.0584234	1	0	0	1	0
chr11	107990207	107990666	+	0.0390065	0	0	0	0	0
chr11	108042925	108047817	-	0.0299726	1	0	0	1	0
chr11	108046972	108047817	-	0.0796412	1	0	0	1	0
chr11	108098321	108106561	+	0.0522698	1	1	0	1	0
chr11	108137897	108139336	+	0.035887	1	0	0	1	0
chr11	108172374	108175579	+	0.0498367	1	0	0	1	0
chr11	108186549	108188248	+	0.152028	1	0	0	1	0
chr11	108586605	108594189	+	0.110146	1	0	0	1	0
chr11	108638099	108638728	+	0.0351895	0	0	0	1	0
chr11	108638663	108722936	+	0.031127	1	0	0	1	0
chr11	110007387	110008139	+	0.223057	1	0	0	0	0
chr11	110007387	110023783	+	0.023878	1	0	0	1	0
chr11	110118427	110124834	-	0.121389	1	1	0	1	0
chr11	111907996	111910121	+	0.452984	1	0	0	1	0
chr11	111914189	111922073	+	0.0116245	1	0	0	1	0
chr11	113612415	113614762	-	0.0132004	1	0	0	1	0
chr11	113704141	113712490	-	0.0274961	1	0	0	1	0
chr11	113933932	113935290	+	0.12181	1	1	0	0	0
chr11	114337578	114339401	+	0.0414566	0	0	0	0	0
chr11	114388277	114411482	+	0.370062	0	0	0	0	1
chr11	11454167	11497999	-	0.198048	1	0	0	1	0
chr11	116627861	116631668	-	0.0871702	1	0	0	1	0
chr11	116629789	116636162	-	0.148709	1	0	0	1	0
chr11	116734383	116744352	-	0.0592074	1	0	0	1	0
chr11	117023156	117031977	+	0.153856	1	1	0	1	0
chr11	117023156	117034608	+	0.549687	1	1	0	1	0
chr11	117072313	117072433	-	0.0137164	0	0	0	1	1
chr11	117109316	117110576	+	0.0609817	1	0	0	1	0
chr11	117150623	117150975	+	0.0568627	1	0	0	1	0
chr11	118422500	118430579	-	0.0561257	1	1	0	1	0
chr11	118422500	118423050	-	0.105005	1	0	0	1	0
chr11	118451960	118454073	+	0.0286253	1	0	0	1	0
chr11	118451960	118455359	+	0.215618	1	0	0	1	0
chr11	118967851	118971118	-	0.136236	1	0	0	1	0
chr11	119002244	119003929	+	0.0681566	1	0	0	1	0
chr11	119144577	119145663	+	0.513809	1	0	0	1	0
chr11	119167627	119168191	+	0.0361118	1	0	0	1	0
chr11	119545868	119549475	-	0.0911516	1	0	0	1	0
chr11	120276826	120278532	+	0.307219	1	0	0	1	0
chr11	120310837	120316173	+	0.24267	1	0	0	1	0
chr11	120335945	120338017	+	0.0303747	1	0	0	1	0
chr11	120345268	120348235	+	0.13831	1	0	0	1	0
chr11	120347369	120348235	+	0.0577016	1	0	0	1	0
chr11	120916382	120930794	+	0.259859	1	1	0	1	0
chr11	12159936	12183966	+	0.0644689	1	1	0	1	0
chr11	12183625	12183966	+	0.0769505	1	1	0	0	0
chr11	123464789	123466745	+	0.332165	1	0	0	1	0
chr11	124517260	124518071	-	0.576045	1	0	0	1	0
chr11	12462922	12465283	+	0.0306736	0	0	0	1	0
chr11	124671879	124675400	+	0.0572989	0	0	0	0	0
chr11	124844991	124847496	+	0.142781	1	0	0	1	0
chr11	124856637	124858030	+	0.0139701	1	0	0	1	0
chr11	12539258	12539962	+	0.0642424	0	0	0	1	0
chr11	125472197	125474142	+	0.171881	1	0	0	1	0
chr11	126051389	126052982	-	0.255556	0	0	0	0	0
chr11	126142863	126143349	+	0.0761364	1	1	0	1	0
chr11	126275990	126279306	+	0.113421	1	1	0	1	0
chr11	126275990	126283543	+	0.0295452	1	1	0	1	0
chr11	126667463	126671583	-	0.412033	0	0	0	1	0
chr11	128580964	128581096	+	0.143144	0	0	0	1	0
chr11	128628009	128638167	+	0.378536	1	1	0	1	0
chr11	128628009	128651918	+	0.205949	1	1	0	1	0
chr11	128628009	128642880	+	0.0479662	1	1	0	1	0
chr11	128638012	128651918	+	0.0322065	1	0	0	1	0
chr11	128932174	128936763	-	0.0320505	1	0	0	1	0
chr11	128963515	128994789	-	0.0510985	1	0	0	1	0
chr11	128963515	129034322	-	0.0555748	1	0	0	1	0
chr11	128993340	128994789	-	0.101481	1	0	0	1	0
chr11	128993340	128997200	-	0.162992	1	0	0	1	0
chr11	128993340	129034322	-	0.163495	1	0	0	1	0
chr11	129127851	129130284	-	0.0148148	0	0	0	0	0
chr11	129864850	129865594	-	0.0396104	0	0	0	1	0
chr11	130130750	130131824	-	0.464183	1	1	0	0	0
chr11	1307231	1317024	-	0.551178	1	0	0	1	0
chr11	132016175	132016811	+	0.0564341	1	0	0	1	0
chr11	13424714	13466728	-	0.0610574	1	1	0	1	0
chr11	13435076	13466728	-	0.122146	1	1	0	1	0
chr11	13435076	13443385	-	0.112063	1	0	0	1	0
chr11	14317600	14378315	-	0.0931965	0	0	0	1	0
chr11	14880588	14882912	+	0.0719064	1	0	0	1	0
chr11	16133348	16208501	-	0.0440754	1	0	0	1	0
chr11	16205431	16208501	-	0.112506	1	0	0	1	0
chr11	17358506	17359081	+	0.0642676	0	0	0	0	0
chr11	17948284	18031686	-	0.0122126	1	0	0	1	0
chr11	18010143	18029623	-	0.049736	1	0	0	1	0
chr11	18105081	18111057	-	0.0751885	1	0	0	1	0
chr11	18303496	18308257	-	0.0546991	1	0	0	1	0
chr11	18312988	18313566	-	0.27975	1	0	0	0	0
chr11	18312988	18314523	-	0.468727	1	0	0	1	0
chr11	18536224	18541150	-	0.0436459	1	0	0	1	0
chr11	18568426	18588029	-	0.0385513	1	1	0	1	0
chr11	19371724	19372574	+	0.0607464	1	1	0	0	0
chr11	19473732	19474599	+	0.0420599	0	0	0	1	0
chr11	19998292	20005793	+	0.0645871	1	0	0	1	0
chr11	20007406	20007883	+	0.0324392	0	0	0	1	0
chr11	20055811	20057643	+	0.0429705	1	0	0	1	0
chr11	20101609	20104725	+	0.0652758	1	0	0	1	0
chr11	20129328	20136114	+	0.109846	0	0	0	1	0
chr11	20149376	20151931	+	0.128317	0	0	0	0	0
chr11	22696395	22777499	+	0.261913	1	1	0	1	0
chr11	23185041	23188338	+	0.112787	0	0	0	0	0
chr11	28056933	28058211	-	0.278511	1	0	0	1	0
chr11	28080472	28098716	-	0.0213451	1	0	0	1	0
chr11	28080472	28080708	-	0.039389	1	0	0	0	0
chr11	28232608	28252532	+	0.0455513	1	0	0	1	0
chr11	28249541	28252532	+	0.0868024	0	0	0	1	0
chr11	28250417	28252532	+	0.0994493	0	0	0	1	0
chr11	28250417	28255132	+	0.037881	0	0	0	1	0
chr11	28420334	28445911	+	0.113115	0	0	0	0	0
chr11	29402788	29405659	+	0.218588	0	0	0	0	0
chr11	29404802	29405659	+	0.32692	0	0	0	0	0
chr11	31474264	31484852	-	0.115167	1	1	0	1	0
chr11	32611092	32617593	+	0.0968778	1	0	0	1	0
chr11	32948702	32956981	+	0.167585	1	1	0	1	0
chr11	33065295	33076271	+	0.0252493	1	1	0	1	0
chr11	33127112	33127610	-	0.0842634	1	0	0	1	0
chr11	33163212	33182915	-	0.0414607	1	1	1	1	0
chr11	33307958	33309057	+	0.89751	1	1	0	0	0
chr11	33563347	33566924	+	0.233761	1	1	0	1	0
chr11	33572585	33573787	+	0.639676	1	0	0	1	0
chr11	34736240	34776158	+	0.359418	0	0	0	0	0
chr11	34904879	34916657	-	0.0201366	1	0	0	1	0
chr11	34952950	34991833	+	0.0738972	1	1	0	1	0
chr11	34952950	35006275	+	0.0896599	1	1	0	1	0
chr11	34978930	35013926	+	0.0859917	1	0	0	1	0
chr11	34978930	35006275	+	0.225138	1	0	0	1	0
chr11	34978930	34999729	+	0.114157	1	0	0	1	0
chr11	34991685	35006275	+	0.117083	1	0	0	1	0
chr11	3521695	3522511	-	0.328235	0	0	0	0	0
chr11	36103202	36120011	+	0.102634	1	0	0	1	0
chr11	36248634	36248980	+	0.40078	1	0	0	0	0
chr11	36248634	36248980	+	0.384864	1	0	0	0	0
chr11	36415395	36424928	+	0.114227	1	1	0	1	0
chr11	36415395	36440853	+	0.0832875	1	1	0	1	0
chr11	36516525	36518816	-	0.0297474	1	0	0	1	0
chr11	3726429	3733958	-	0.0498068	1	0	1	1	0
chr11	3740641	3774638	-	0.0435491	1	0	0	1	0
chr11	3748304	3774638	-	0.0470665	1	0	0	1	0
chr11	3756420	3774638	-	0.155566	1	0	0	1	0
chr11	3756611	3760290	-	0.0659571	0	0	0	1	0
chr11	3777940	3778768	-	0.136458	0	0	0	1	0
chr11	38891626	38906764	-	0.391508	0	0	0	0	0
chr11	45883610	45893784	+	0.078325	1	0	1	1	0
chr11	45958044	45959863	-	0.104148	1	0	0	1	0
chr11	46098304	46113774	-	0.59047	1	1	0	1	0
chr11	46105716	46113774	-	0.0561541	1	1	0	1	0
chr11	46333875	46334470	+	0.118998	1	0	0	1	0
chr11	46515157	46534363	-	0.0783929	1	0	0	1	0
chr11	46515157	46529920	-	0.12595	1	0	0	1	0
chr11	46780472	46785180	-	0.0385705	1	0	1	1	0
chr11	46801743	46802035	-	0.36647	1	0	0	1	0
chr11	46817143	46819722	-	0.115063	1	0	0	1	0
chr11	46832556	46842819	-	0.113611	1	1	0	1	0
chr11	46916139	46916842	-	0.0614167	1	0	0	1	0
chr11	47073938	47078385	+	0.035652	1	0	0	1	0
chr11	47282791	47283569	+	0.188946	1	0	0	1	0
chr11	47652222	47652417	-	0.0962301	0	0	0	1	0
chr11	47804624	47808106	-	0.0200228	1	0	0	1	0
chr11	47857202	47862140	-	0.01774	1	0	0	1	0
chr11	48175347	48177671	+	0.0587541	1	0	0	1	0
chr11	57258696	57259335	-	0.324315	1	0	0	1	0
chr11	57439492	57450015	+	0.0196759	1	1	0	1	0
chr11	57466030	57467869	+	0.167734	1	0	1	1	0
chr11	57588047	57588547	+	0.0130255	0	0	0	0	0
chr11	59410352	59415386	-	0.0317428	1	0	0	1	0
chr11	59426338	59426942	-	0.12918	1	0	0	1	0
chr11	596922	597570	+	0.21369	1	0	0	1	0
chr11	59710319	59715335	+	0.428125	0	0	0	0	0
chr11	61094250	61097546	-	0.155378	1	0	0	1	0
chr11	61133516	61135470	+	0.301286	1	1	0	1	0
chr11	61205096	61205585	+	0.122434	1	0	0	1	0
chr11	61205096	61205585	+	0.0551152	1	0	0	1	0
chr11	61871449	61871624	-	0.555556	0	0	0	0	0
chr11	622760	623023	+	0.0512276	0	0	0	0	1
chr11	62400036	62407203	-	0.0519257	1	0	0	1	0
chr11	62606585	62607339	-	0.0216482	1	1	0	1	0
chr11	62650379	62653080	+	0.0619248	1	1	0	1	0
chr11	63486173	63488504	+	0.028326	1	0	0	1	0
chr11	63662630	63663105	+	0.0362154	1	1	0	1	0
chr11	63719709	63720311	+	0.381401	1	0	0	1	0
chr11	64760944	64762021	-	0.136193	1	0	0	1	0
chr11	64794789	64795108	+	0.0140454	1	1	0	0	0
chr11	6518679	6520169	-	0.198379	0	0	0	0	1
chr11	65314418	65314909	-	0.166441	0	0	0	1	0
chr11	65314418	65314909	-	0.210667	0	0	0	1	0
chr11	65314418	65314909	-	0.285753	0	0	0	1	0
chr11	65373231	65375919	-	0.0333916	1	0	0	1	0
chr11	6561553	6562286	+	0.0248489	0	0	0	1	0
chr11	65661484	65664477	-	0.117246	1	0	0	1	0
chr11	66006274	66006748	+	0.437776	1	0	0	1	0
chr11	66254010	66255478	+	0.266694	1	0	0	1	0
chr11	66407170	66407594	+	0.0520044	1	1	0	1	0
chr11	66515849	66526567	+	0.0298368	1	1	0	1	0
chr11	66515849	66529921	+	0.0132417	1	1	0	1	0
chr11	66523823	66529921	+	0.050556	1	1	0	1	0
chr11	66526513	66529921	+	0.132444	1	1	0	1	0
chr11	66563751	66595835	+	0.12111	1	1	0	1	0
chr11	66583523	66595835	+	0.0666017	1	1	0	1	0
chr11	66589113	66595835	+	0.544404	1	1	0	1	0
chr11	66589113	66590145	+	0.0380803	1	1	0	1	0
chr11	66947549	66954052	+	0.00797941	1	1	0	1	0
chr11	67934448	67957619	-	0.0540141	1	1	0	1	0
chr11	67953247	67957619	-	0.20723	1	1	0	1	0
chr11	68125117	68133170	+	0.416068	1	0	0	1	0
chr11	68359043	68367962	+	0.197248	1	0	0	1	0
chr11	68527036	68529155	-	0.056054	1	0	0	1	0
chr11	6953324	6977013	+	0.115707	1	1	0	1	0
chr11	6962801	6977013	+	0.187285	1	0	0	1	0
chr11	70176278	70181800	+	0.149811	1	1	0	1	0
chr11	70200406	70202360	+	0.086284	1	1	0	1	0
chr11	70644547	70666787	-	0.18627	1	0	0	1	0
chr11	71369656	71370884	+	0.121736	0	0	0	0	0
chr11	71693806	71701763	+	0.0648028	1	1	0	1	0
chr11	71942238	71942518	+	0.0715711	0	0	0	1	0
chr11	72004686	72005065	-	0.210464	0	0	0	1	0
chr11	72598514	72613683	-	0.037794	1	0	0	1	0
chr11	72598514	72600990	-	0.124783	1	0	0	1	0
chr11	72695132	72700142	-	0.157046	1	0	0	1	0
chr11	72747121	72748099	-	0.0380929	0	0	0	1	0
chr11	73418464	73429763	-	0.618937	1	0	0	1	0
chr11	73418464	73431944	-	0.0988706	1	0	0	1	0
chr11	73739331	73745323	-	0.0363893	0	0	0	0	0
chr11	73843888	73850873	-	0.0438289	1	0	0	1	0
chr11	73843888	73844602	-	0.0770945	1	0	0	1	0
chr11	73936249	73950301	+	0.199901	1	0	0	1	0
chr11	73996853	73997436	-	0.188982	1	0	0	1	0
chr11	74500670	74528759	+	0.0760765	1	0	0	1	0
chr11	74570202	74574066	-	0.425301	1	0	0	1	0
chr11	7614362	7631653	+	0.0513322	1	1	0	1	0
chr11	76224429	76239510	+	0.38669	1	0	0	1	0
chr11	76224429	76227356	+	0.0468067	1	0	0	1	0
chr11	76234198	76239510	+	0.0274547	1	0	0	1	0
chr11	76237505	76239510	+	0.111139	1	0	0	1	0
chr11	76696686	76709865	+	0.277427	1	0	0	1	0
chr11	76696686	76722419	+	0.105464	1	0	0	1	0
chr11	77043774	77054976	-	0.146272	1	0	0	1	0
chr11	77330650	77336863	-	0.0350415	1	0	1	1	0
chr11	77330650	77340944	-	0.034486	1	0	1	1	0
chr11	77394754	77396204	-	0.0786041	1	0	0	1	0
chr11	77394754	77404656	-	0.269621	1	0	0	1	0
chr11	77402203	77404656	-	0.10966	1	0	0	1	0
chr11	77618762	77633517	-	0.0331132	1	0	0	1	0
chr11	77632385	77633517	-	0.142506	1	0	0	1	0
chr11	77649696	77652297	-	0.0605206	1	0	0	1	0
chr11	77815025	77820627	-	0.164947	1	0	0	1	0
chr11	77824931	77832220	-	0.139825	1	0	1	1	0
chr11	77830227	77832220	-	0.426411	1	0	1	1	0
chr11	77830227	77835260	-	0.0591305	1	0	1	1	0
chr11	77991646	77991947	-	0.0646202	1	1	0	0	0
chr11	78176921	78204241	-	0.0968001	1	0	0	1	0
chr11	78180292	78204241	-	0.07058	1	0	0	1	0
chr11	78200958	78204241	-	0.0632119	1	0	0	1	0
chr11	78270584	78282489	-	0.032737	1	1	0	1	0
chr11	82822154	82828239	-	0.0965351	0	0	0	0	0
chr11	82917099	82922472	+	0.0232196	1	0	0	1	0
chr11	82984689	82989872	-	0.114923	1	0	0	1	0
chr11	830718	830831	+	0.267687	0	0	0	1	0
chr11	8474368	8486369	-	0.21875	1	0	0	1	0
chr11	85685750	85695016	-	0.223078	1	0	0	1	0
chr11	85707868	85714494	-	0.0499865	1	0	0	1	0
chr11	85707868	85742653	-	0.0537966	1	1	0	1	0
chr11	85733409	85742653	-	0.0485432	1	1	0	1	0
chr11	85960512	85967554	+	0.0851268	1	0	0	1	0
chr11	85961337	85967554	+	0.281625	1	0	0	1	0
chr11	85961337	85968638	+	0.0672448	1	0	0	1	0
chr11	85966263	85968638	+	0.0150038	1	0	0	1	0
chr11	86267594	86270865	-	0.0572462	1	0	0	1	0
chr11	86534075	86534635	+	0.0667566	0	0	0	0	0
chr11	86778735	86786828	+	0.160259	1	1	0	1	0
chr11	86778735	86802437	+	0.11892	1	1	0	1	0
chr11	8759016	8759820	-	0.0932011	0	0	0	1	0
chr11	8832793	8860897	-	0.0622237	0	1	0	1	0
chr11	89106599	89135710	-	0.0394681	1	0	1	1	0
chr11	89133184	89135710	-	0.181867	1	0	1	1	0
chr11	89165951	89185059	-	0.0770185	1	0	1	1	0
chr11	89165951	89185063	-	0.186824	1	0	1	1	0
chr11	8987450	8989588	+	0.0296769	0	1	0	1	0
chr11	9069489	9074762	-	0.20635	1	0	0	1	0
chr11	92085261	92088570	+	0.477566	1	1	0	0	0
chr11	93141396	93148280	+	0.537987	1	0	0	1	0
chr11	93429485	93433352	+	0.310013	1	0	0	1	0
chr11	93429485	93440063	+	0.027797	1	0	0	1	0
chr11	93457419	93458997	+	0.0344303	1	0	0	1	0
chr11	93529575	93543042	+	0.0100914	1	0	0	1	0
chr11	93540801	93542857	+	0.0186632	0	0	0	1	0
chr11	94178975	94180604	-	0.136588	1	0	0	1	0
chr11	94340604	94341852	+	0.186508	1	0	0	1	0
chr11	9441957	9446809	+	0.202129	1	0	0	1	0
chr11	9444552	9446809	+	0.136657	1	0	0	1	0
chr11	9444552	9452550	+	0.0162638	1	1	0	1	0
chr11	94528176	94533477	+	0.0469013	1	0	0	1	0
chr11	9495323	9496180	+	0.0681818	1	0	0	1	0
chr11	95825055	95826681	-	0.165435	1	0	0	0	0
chr11	959436	972255	+	0.113272	1	0	0	1	0
chr11	992502	994245	+	0.192609	1	0	0	1	0
chr12	100166699	100175875	-	0.209421	1	0	0	1	0
chr12	100166699	100200478	-	0.073762	1	0	0	1	0
chr12	100570820	100590757	-	0.172619	0	0	0	0	1
chr12	100598717	100599522	+	0.119642	1	1	0	1	0
chr12	100598717	100601564	+	0.144337	1	1	0	1	0
chr12	100598717	100599535	+	0.0702272	1	1	0	1	0
chr12	100676720	100691953	+	0.369662	1	1	0	1	0
chr12	100974828	100986227	+	0.0189732	0	1	0	1	0
chr12	100985449	100995531	+	0.0444444	1	1	0	1	0
chr12	101316003	101336313	+	0.143837	1	0	0	1	0
chr12	101365083	101381448	+	0.219494	1	0	0	1	0
chr12	101413811	101442179	+	0.0935748	1	0	0	1	0
chr12	102295068	102308010	+	0.0581862	1	0	0	1	0
chr12	102301963	102308010	+	0.0814582	1	0	0	1	0
chr12	102650992	102709268	+	0.0917588	0	0	0	0	0
chr12	104160512	104165107	-	0.143671	0	0	0	0	0
chr12	104200099	104208899	-	0.142358	1	0	0	1	0
chr12	104376576	104379506	+	0.0275293	1	0	0	1	0
chr12	105255068	105289123	-	0.295725	1	0	0	1	0
chr12	105321750	105322472	-	0.098588	1	1	0	0	0
chr12	105388255	105389804	+	0.0487013	1	0	1	0	0
chr12	105550570	105551009	+	0.00901361	0	0	0	1	0
chr12	105903546	105907553	+	0.169252	0	0	0	0	0
chr12	106445054	106453192	-	0.119843	0	0	0	0	0
chr12	107208473	107219598	+	0.0440721	1	0	0	1	0
chr12	107236366	107237725	+	0.122875	1	0	0	1	0
chr12	107393328	107393860	-	0.0524111	1	0	0	1	0
chr12	10741985	10752211	-	0.0206041	0	0	1	1	0
chr12	107443548	107466832	-	0.226702	0	0	0	1	0
chr12	108138319	108140201	-	0.065032	1	0	0	1	0
chr12	109046047	109051199	-	0.0511678	1	0	0	1	0
chr12	109046047	109048186	-	0.36496	1	0	0	1	0
chr12	109212024	109212334	-	0.0546521	1	0	0	1	0
chr12	109509416	109511337	+	0.100103	1	0	0	1	0
chr12	109539706	109541416	+	0.263044	1	0	0	1	0
chr12	109604665	109605839	+	0.153525	1	0	0	1	0
chr12	109677634	109679086	+	0.0317743	1	0	0	1	0
chr12	109687788	109694041	+	0.0226928	1	0	0	1	0
chr12	110028575	110032986	+	0.170493	1	0	0	1	0
chr12	110376184	110377052	-	0.15401	1	0	0	1	0
chr12	110439509	110440139	+	0.0269504	0	0	0	1	0
chr12	110467282	110468563	+	0.243906	1	0	0	1	0
chr12	110467282	110474133	+	0.134045	1	0	0	1	0
chr12	110566754	110570441	+	0.0477034	1	0	0	1	0
chr12	110566754	110584853	+	0.0586154	1	0	0	1	0
chr12	110566754	110600870	+	0.119193	1	0	0	1	0
chr12	110729824	110734542	+	0.0641754	1	0	0	1	0
chr12	1107489	1137738	+	0.0488547	1	1	0	1	0
chr12	110893390	110895439	-	0.0659721	1	0	0	1	0
chr12	110922882	110925748	+	0.257116	1	0	0	1	0
chr12	110922882	110927976	+	0.061055	1	0	1	1	0
chr12	110941610	110944498	+	0.186467	1	0	0	1	0
chr12	111064166	111070364	+	0.208003	1	0	0	1	0
chr12	111150126	111152952	-	0.0646006	0	0	0	0	0
chr12	11187380	11199787	-	0.123163	0	0	1	1	0
chr12	111920590	111924628	-	0.0558415	1	0	0	1	0
chr12	111923068	111924628	-	0.320977	1	0	0	1	0
chr12	111923074	111924628	-	0.332901	1	0	0	1	0
chr12	111947352	111948386	-	0.0772287	1	0	0	1	0
chr12	111990083	111990781	-	0.33259	1	0	0	1	0
chr12	111990083	111993723	-	0.388914	1	0	0	1	0
chr12	112086983	112087575	+	0.0920945	0	0	0	0	1
chr12	112096539	112098479	-	0.323146	1	0	0	1	0
chr12	112096539	112097149	-	0.113386	1	0	0	1	0
chr12	112116954	112121111	-	0.0388471	1	0	0	1	0
chr12	112128255	112130700	+	0.0507246	1	1	0	1	0
chr12	112191581	112191719	+	0.0251069	1	0	0	0	0
chr12	112370389	112381173	-	0.059174	1	1	0	1	0
chr12	112371689	112381173	-	0.125375	1	1	0	1	0
chr12	112568314	112583466	+	0.0656233	1	1	0	1	0
chr12	112616734	112617201	-	0.0671733	1	0	0	1	0
chr12	112641439	112642427	-	0.0446765	1	0	0	1	0
chr12	112645677	112657293	-	0.0221385	1	0	0	1	0
chr12	112667501	112670889	-	0.0419133	1	0	0	1	0
chr12	112696299	112702016	-	0.0333333	1	0	0	1	0
chr12	112707507	112711599	-	0.336281	1	0	0	1	0
chr12	11273608	11276922	-	0.126445	0	0	0	1	0
chr12	11273608	11276786	-	0.0819859	0	0	0	1	0
chr12	112757028	112757546	-	0.0475251	1	1	0	0	0
chr12	1136913	1137738	+	0.401689	1	1	0	0	0
chr12	113705647	113707650	+	0.107488	1	0	0	1	0
chr12	114823280	114841741	-	0.108262	1	1	0	1	0
chr12	116668237	116675510	-	0.084664	1	0	0	1	0
chr12	116668237	116678267	-	0.0129028	1	0	0	1	0
chr12	117423010	117426674	+	0.139111	1	0	0	1	0
chr12	118456876	118460164	+	0.0333563	1	1	0	1	0
chr12	118456876	118465835	+	0.203259	1	1	0	1	0
chr12	118511503	118511797	-	0.245551	1	0	0	0	0
chr12	118615005	118619412	-	0.0520433	1	0	0	1	0
chr12	118671478	118682770	-	0.11763	1	0	0	1	0
chr12	118682698	118693460	-	0.0699119	1	1	0	1	0
chr12	118827752	118828898	+	0.0763062	0	0	0	1	0
chr12	11992073	12022903	+	0.0207791	1	0	0	1	1
chr12	120166306	120173162	-	0.11902	1	0	0	1	0
chr12	120592773	120593523	-	0.291114	1	0	1	1	0
chr12	120635813	120636154	-	0.079643	0	0	0	1	0
chr12	120995084	120995485	+	0.0904359	1	0	0	1	0
chr12	121220457	121229360	-	0.12953	1	0	0	1	0
chr12	121220457	121222396	-	0.628546	1	0	0	1	0
chr12	121970710	121972495	-	0.0968259	1	0	0	1	0
chr12	122031337	122031452	+	0.00759982	0	0	0	0	0
chr12	122031337	122033894	+	0.0191902	0	0	0	0	0
chr12	122181534	122190129	+	0.0723142	1	0	0	1	0
chr12	122181534	122199644	+	0.0544227	1	0	0	1	0
chr12	122218777	122219098	-	0.178384	1	0	0	1	1
chr12	122337539	122341013	+	0.0550984	1	1	0	1	0
chr12	122369651	122372262	+	0.00868256	1	0	0	1	0
chr12	122371950	122372262	+	0.188272	1	0	0	1	0
chr12	122380439	122380881	+	0.194579	1	0	0	1	0
chr12	122380439	122386967	+	0.216707	1	0	0	1	0
chr12	122437621	122437850	+	0.115079	1	0	0	0	0
chr12	122468605	122481959	+	0.428215	1	0	0	1	0
chr12	122669065	122670847	+	0.102697	1	1	0	1	0
chr12	122723133	122727055	-	0.203445	1	0	0	1	0
chr12	122748118	122748746	-	0.235034	1	0	0	1	0
chr12	122773035	122803895	-	0.04947	1	0	0	1	0
chr12	122773035	122801402	-	0.0485185	1	0	0	1	0
chr12	122794308	122803895	-	0.0321683	1	0	0	1	0
chr12	122825299	122826244	-	0.133086	1	0	0	0	0
chr12	122962387	122962839	-	0.240505	1	0	0	1	0
chr12	122995655	122999774	-	0.0657718	1	0	1	1	0
chr12	123030722	123032516	+	0.479405	1	0	0	1	0
chr12	123052807	123061576	+	0.052467	1	0	0	1	0
chr12	123062218	123065217	+	0.0853057	1	0	0	1	0
chr12	123064451	123065217	+	0.0321949	1	0	0	1	0
chr12	123078822	123109235	+	0.0525403	1	0	0	1	0
chr12	123078822	123151022	+	0.0997247	1	0	1	1	0
chr12	123102889	123107154	+	0.106709	1	0	0	1	0
chr12	123102889	123109235	+	0.0578382	1	0	0	1	0
chr12	123262037	123265877	+	0.155625	1	1	0	1	0
chr12	123262037	123270367	+	0.0132168	1	1	0	1	0
chr12	123262037	123262230	+	0.0342169	1	1	0	0	0
chr12	123265710	123276668	+	0.101006	1	1	0	1	0
chr12	123270265	123276668	+	0.201638	1	1	0	1	0
chr12	123270265	123297966	+	0.0279107	1	1	0	1	0
chr12	123362348	123364052	-	0.0847527	0	0	0	1	0
chr12	123678932	123682881	-	0.0231473	1	0	0	1	0
chr12	123787370	123788372	-	0.0295918	1	0	0	1	0
chr12	123798166	123800207	-	0.469716	1	0	0	1	0
chr12	123875176	123880979	+	0.0193699	1	0	0	1	0
chr12	12397195	12397589	-	0.0827679	1	0	0	0	0
chr12	12397199	12397589	-	0.0817445	1	0	0	0	0
chr12	123983090	124003041	-	0.104786	1	0	0	1	0
chr12	124139470	124140371	+	0.105153	1	0	0	1	0
chr12	124218472	124221818	+	0.263	1	0	0	1	0
chr12	124832370	124835283	-	0.0513873	1	0	0	1	0
chr12	124904502	124915333	-	0.44652	1	0	0	1	0
chr12	124904502	124922542	-	0.0491057	1	0	0	1	0
chr12	124922471	124932030	-	0.059724	1	0	0	1	0
chr12	125441236	125441681	-	0.273264	1	0	0	1	0
chr12	125587224	125587627	+	0.052987	1	0	0	1	0
chr12	125587224	125603311	+	0.0361146	1	0	0	1	0
chr12	12672795	12674397	-	0.098538	1	1	0	1	0
chr12	129299319	129299615	-	0.112275	1	0	0	0	0
chr12	130184354	130185243	-	0.41707	1	0	0	0	0
chr12	132476717	132490847	+	0.0293634	1	0	0	1	0
chr12	132512561	132529498	+	0.0321719	1	1	0	1	0
chr12	132551514	132551875	+	0.291172	0	0	0	1	0
chr12	132588541	132599090	+	0.0360691	0	1	0	1	0
chr12	133242062	133244088	-	0.1125	0	0	0	1	0
chr12	133297263	133297803	+	0.0317721	1	0	1	0	0
chr12	133420612	133425310	-	0.181935	1	0	0	1	0
chr12	133721019	133728490	+	0.0437376	1	1	0	1	0
chr12	1399017	1481143	+	0.0689072	1	1	0	1	0
chr12	1399023	1399178	+	0.0596992	1	1	0	0	0
chr12	14576842	14578407	+	0.0464445	1	1	0	0	0
chr12	14609494	14610229	+	0.0589862	1	0	0	1	0
chr12	1480998	1553916	+	0.459327	1	1	0	1	0
chr12	1499235	1499964	+	0.113605	0	0	0	1	0
chr12	19407978	19413955	+	0.0366996	1	1	0	1	0
chr12	19511161	19512480	+	0.0653351	1	0	0	1	0
chr12	19511161	19519043	+	0.114068	1	0	0	1	0
chr12	19615443	19626289	+	0.100334	1	0	0	1	0
chr12	20076131	20127661	+	0.297619	0	0	0	0	0
chr12	20251685	20280587	+	0.253333	0	1	0	0	0
chr12	20705080	20705380	+	0.060963	0	0	0	1	0
chr12	2224389	2229596	+	0.100645	1	0	0	1	0
chr12	22635490	22659753	-	0.0622364	1	0	0	1	0
chr12	22646156	22659753	-	0.0493939	1	0	0	1	0
chr12	23122296	23125402	+	0.641667	0	0	0	0	0
chr12	23998916	24048958	-	0.0822357	1	1	0	1	0
chr12	24155604	24156680	-	0.118681	0	0	0	1	0
chr12	24366276	24368731	-	0.0447541	0	1	0	1	0
chr12	24366276	24402850	-	0.0624078	0	1	0	1	0
chr12	2595269	2622150	+	0.0294474	1	0	0	1	0
chr12	26147969	26156383	+	0.0536597	0	1	0	1	0
chr12	26147969	26208379	+	0.031696	1	1	0	1	0
chr12	26703179	26714885	-	0.0243996	1	0	0	1	0
chr12	26780965	26808785	-	0.0177505	1	0	0	1	0
chr12	26922281	26943160	-	0.0814983	1	0	0	1	0
chr12	26922281	26923502	-	0.0202837	0	0	0	1	0
chr12	27135705	27143560	-	0.109492	1	0	0	1	0
chr12	27143382	27156323	-	0.217759	1	0	0	1	0
chr12	27199090	27219159	+	0.0605496	0	0	0	0	0
chr12	27521194	27533337	+	0.119046	1	0	0	1	0
chr12	27521194	27529349	+	0.0678405	1	0	0	1	0
chr12	27867712	27878600	+	0.26634	1	0	0	1	0
chr12	27867712	27877119	+	0.104599	1	0	0	1	0
chr12	2790819	2791778	-	0.41255	0	0	0	1	1
chr12	2797612	2851774	+	0.609287	1	0	1	1	1
chr12	28363895	28379132	+	0.012917	0	0	0	0	0
chr12	28378727	28412375	+	0.134435	1	1	0	1	0
chr12	28408513	28412375	+	0.0460409	1	1	0	1	0
chr12	28408513	28460682	+	0.217639	1	1	0	1	0
chr12	28458581	28460682	+	0.0838449	1	0	0	1	0
chr12	28458581	28544344	+	0.036504	1	0	0	1	0
chr12	2929251	2930958	+	0.0850225	1	0	0	1	0
chr12	2931959	2933418	+	0.0512788	1	0	1	1	0
chr12	29446232	29450133	+	0.0797827	1	1	0	1	0
chr12	29492783	29494151	-	0.0337746	1	0	1	0	0
chr12	2983142	2983691	-	0.18987	1	1	0	0	0
chr12	29884739	29911710	-	0.0260102	1	0	0	1	0
chr12	30866718	30877385	-	0.0427522	1	0	1	1	0
chr12	30873744	30877385	-	0.0901025	1	0	1	1	0
chr12	31545200	31545630	-	0.14423	1	0	0	1	0
chr12	31551108	31562318	-	0.0336458	1	0	0	1	0
chr12	31576530	31600703	-	0.0831408	1	0	0	1	0
chr12	31586088	31600703	-	0.185301	1	0	0	1	0
chr12	31586088	31595859	-	0.0406662	1	0	0	1	0
chr12	31595708	31600703	-	0.0642884	1	0	0	1	0
chr12	31600471	31605410	-	0.0936804	1	0	0	1	0
chr12	31648743	31652605	-	0.0554208	1	0	0	1	0
chr12	31854796	31862359	-	0.045452	1	0	1	1	0
chr12	32751430	32764217	+	0.217901	1	0	0	1	0
chr12	32871576	32884445	+	0.0269481	1	0	0	1	0
chr12	39061910	39062584	-	0.0607519	0	0	0	1	0
chr12	3907824	3973123	-	0.0172633	1	0	1	1	0
chr12	39711874	39720126	-	0.0179598	1	0	0	1	0
chr12	40258563	40265763	-	0.174424	1	0	0	1	0
chr12	40422102	40442012	-	0.535366	1	0	0	1	0
chr12	40696590	40697936	+	0.0787377	1	0	0	1	0
chr12	42521847	42523653	-	0.0410844	1	0	0	1	0
chr12	42604156	42604482	-	0.0969848	1	0	0	1	0
chr12	42604156	42606286	-	0.085978	1	0	0	1	0
chr12	42711141	42717906	-	0.021707	1	1	0	1	0
chr12	42745686	42792796	+	0.0507268	1	0	0	1	0
chr12	45621418	45624013	+	0.0235235	0	0	0	1	0
chr12	45725077	45751207	+	0.1914	1	0	0	1	0
chr12	45814853	45816845	+	0.10266	1	0	0	1	0
chr12	459786	463400	-	0.254329	1	0	0	1	0
chr12	46285562	46287504	+	0.262397	1	0	0	1	0
chr12	46366930	46367223	-	0.0208986	0	0	0	1	0
chr12	46622935	46637097	-	0.0703554	1	1	0	1	0
chr12	46764673	46764960	-	0.094386	0	0	0	1	0
chr12	46764673	46764960	-	0.121399	0	0	0	1	0
chr12	46764673	46764960	-	0.118021	0	0	0	1	0
chr12	47497895	47501947	+	0.499385	0	0	0	0	0
chr12	47606379	47610472	+	0.210329	0	1	0	0	1
chr12	4763457	4794491	+	0.0350953	1	0	0	1	0
chr12	48457492	48495299	-	0.0622762	1	1	1	1	0
chr12	48477373	48491907	-	0.0482992	1	0	1	1	0
chr12	48482583	48483076	-	0.0145918	1	0	1	1	0
chr12	48490125	48495299	-	0.03173	1	1	1	1	0
chr12	49053687	49054402	-	0.126869	1	0	0	1	0
chr12	49446519	49446697	-	0.0187075	0	0	0	1	0
chr12	49491348	49491888	-	0.158466	1	0	1	1	0
chr12	49890615	49893988	+	0.0656046	1	0	0	1	0
chr12	50488219	50490755	+	0.0455823	1	0	0	1	0
chr12	50814570	50824353	+	0.013783	1	1	0	1	0
chr12	50814570	50829407	+	0.0691564	1	1	0	1	0
chr12	50821544	50822873	+	0.0506708	1	1	0	1	0
chr12	50821544	50824353	+	0.057376	1	1	0	1	0
chr12	50848096	50855130	+	0.0250852	1	1	0	1	0
chr12	50850356	50850568	+	0.0980805	0	0	0	1	0
chr12	50850356	50850568	+	0.121748	0	0	0	1	0
chr12	51076920	51090958	+	0.0731324	1	0	0	1	0
chr12	51089049	51090958	+	0.0157941	1	0	0	1	0
chr12	51138484	51151225	-	0.165901	0	0	0	0	1
chr12	51207792	51208222	+	0.0756166	1	0	0	1	0
chr12	51402258	51404549	-	0.151421	1	1	1	1	0
chr12	51442816	51451911	+	0.088144	1	1	0	1	0
chr12	51449617	51450285	+	0.156848	1	1	0	1	0
chr12	514676	527802	+	0.189614	1	1	0	1	0
chr12	51497452	51497986	-	0.0842701	1	0	0	1	0
chr12	51639798	51640615	-	0.0808889	1	0	0	1	1
chr12	518533	527802	+	0.125671	1	1	0	1	0
chr12	52380601	52385777	+	0.0532756	1	0	0	1	0
chr12	53468590	53468877	-	0.00874486	0	0	0	1	0
chr12	53670403	53671744	+	0.315336	1	0	0	1	0
chr12	53670403	53671011	+	0.0860559	1	0	0	1	0
chr12	53675531	53675830	+	0.0903807	0	0	0	1	0
chr12	53685473	53687313	+	0.198091	1	0	1	1	0
chr12	54734330	54737100	+	0.0330119	1	1	0	1	0
chr12	547500	547720	+	0.0211424	1	0	0	0	0
chr12	56182858	56189860	-	0.0969095	1	0	1	1	0
chr12	56334222	56334387	+	0.0672985	0	0	0	1	0
chr12	56481360	56482652	+	0.147586	1	0	0	1	0
chr12	56997142	56999111	-	0.0557074	1	0	0	1	0
chr12	57059987	57064148	-	0.0425614	1	0	0	1	0
chr12	57064058	57066849	-	0.273548	1	0	0	1	0
chr12	57065532	57066849	-	0.151875	1	0	0	1	0
chr12	57440335	57442127	-	0.680423	1	1	0	1	0
chr12	57463016	57466695	-	0.05083	1	0	0	1	0
chr12	57640586	57641981	-	0.155528	1	0	0	1	0
chr12	57682791	57690334	-	0.0426887	1	0	0	1	0
chr12	57789531	57791981	-	0.0854246	0	0	0	0	0
chr12	57789531	57791985	-	0.0348073	0	0	0	0	0
chr12	57861115	57862007	+	0.281548	1	0	0	1	0
chr12	57928838	57929628	-	0.0736508	1	0	0	1	0
chr12	58339410	58347472	+	0.0828357	1	0	0	1	0
chr12	58340777	58347472	+	0.237785	1	0	0	1	0
chr12	6030205	6031970	-	0.143696	1	0	0	1	0
chr12	62743001	62749256	+	0.02511	1	0	0	1	0
chr12	62864480	62895478	+	0.0259063	1	0	0	1	0
chr12	64038182	64041145	-	0.167475	1	0	0	1	0
chr12	64485055	64509673	+	0.0364842	1	0	0	1	0
chr12	64502711	64509673	+	0.065977	1	0	0	1	0
chr12	65023172	65023437	+	0.0279954	0	0	0	1	0
chr12	65042316	65043332	+	0.0910788	0	0	0	1	0
chr12	65078566	65082233	+	0.0718741	1	1	0	1	0
chr12	66221780	66232349	+	0.0477877	1	0	0	1	0
chr12	6657590	6657991	-	0.396091	1	0	1	1	0
chr12	66597490	66622150	+	0.0836751	1	0	0	1	0
chr12	67712463	67743178	+	0.0245804	0	0	0	0	0
chr12	67742989	67761843	+	0.0858586	0	0	0	0	0
chr12	68696399	68697693	-	0.139442	1	0	0	1	0
chr12	69107644	69108533	+	0.0385864	0	0	0	1	0
chr12	69150927	69153019	+	0.0705112	1	0	0	1	0
chr12	69210591	69218431	+	0.222176	1	0	0	1	0
chr12	69644908	69656342	+	0.0733497	1	0	1	1	0
chr12	69853296	69856305	+	0.557965	0	0	0	0	0
chr12	69983264	69985939	+	0.0438808	1	0	0	1	0
chr12	70149163	70150443	+	0.141417	1	1	0	1	0
chr12	70193988	70195501	+	0.488066	1	0	0	1	0
chr12	72020039	72022817	-	0.0693955	1	0	0	1	0
chr12	72051305	72054207	-	0.110892	0	0	0	1	0
chr12	72955944	72969322	+	0.123296	1	0	0	1	0
chr12	72955944	73015531	+	0.0383584	1	0	0	1	0
chr12	7301567	7303659	+	0.0334468	1	0	0	1	0
chr12	7556130	7586290	-	0.301169	1	0	0	1	0
chr12	78334098	78362482	+	0.0316235	1	0	0	1	0
chr12	78400198	78401225	+	0.608454	1	0	0	0	0
chr12	78443772	78452895	+	0.49823	1	0	0	1	0
chr12	78552982	78574825	+	0.031809	1	0	0	1	0
chr12	78552982	78562646	+	0.0883913	1	0	0	1	0
chr12	80214553	80215970	-	0.0377421	1	0	0	1	0
chr12	81503338	81545875	+	0.232506	1	0	0	1	0
chr12	8192414	8192761	+	0.0662593	1	1	0	0	0
chr12	8192414	8192761	+	0.0653189	1	1	0	0	0
chr12	82070569	82081364	-	0.0838632	1	0	0	1	0
chr12	82780581	82796909	+	0.0822963	1	0	0	1	0
chr12	83250788	83251359	+	0.161493	1	0	0	0	0
chr12	83289596	83290425	+	0.0684556	1	0	0	0	0
chr12	85459039	85460676	+	0.232381	1	0	0	1	0
chr12	88490664	88500875	-	0.040068	1	0	0	1	0
chr12	88500451	88500875	-	0.0206283	1	0	0	1	0
chr12	88504978	88524995	-	0.0452402	1	0	0	1	0
chr12	89853414	89866052	-	0.0621852	1	0	1	1	0
chr12	89860546	89866052	-	0.0461721	1	0	1	1	0
chr12	89996819	89998123	-	0.156859	1	0	0	1	0
chr12	90069894	90071593	-	0.0187559	0	0	0	0	0
chr12	92654269	92666392	-	0.375	0	0	0	0	0
chr12	93192667	93205210	-	0.0338791	1	0	0	1	0
chr12	93788384	93789309	+	0.0396845	1	1	0	1	0
chr12	938227	939110	+	0.305437	0	0	0	1	0
chr12	94562928	94580249	+	0.12854	1	0	0	1	0
chr12	94673247	94676177	+	0.0712102	1	1	0	1	0
chr12	94760489	94797038	-	0.0289847	1	0	0	1	0
chr12	95498782	95535315	-	0.11958	1	0	0	1	0
chr12	95528514	95535315	-	0.0909894	1	0	0	1	0
chr12	95546586	95546769	-	0.0762003	1	0	0	1	0
chr12	95602618	95605043	-	0.501965	1	0	0	0	0
chr12	95681439	95690034	+	0.0753827	1	1	0	1	0
chr12	95887831	95897937	+	0.135549	1	0	0	1	0
chr12	96692646	96694138	-	0.0892762	1	0	0	1	0
chr12	96717725	96728643	-	0.518454	1	1	0	1	0
chr12	96983204	96992545	+	0.105062	0	0	0	0	0
chr12	97178494	97222866	+	0.386512	0	0	0	0	0
chr12	97303529	97306595	+	0.0366569	1	1	0	1	0
chr12	9758948	9786125	+	0.111119	0	1	0	1	1
chr12	9758948	9769947	+	0.108726	0	1	0	0	1
chr12	9833518	9847565	+	0.100872	1	1	1	1	0
chr12	98921663	98931350	+	0.0373162	1	0	1	1	0
chr12	99071202	99080651	+	0.0715536	1	0	0	1	0
chr12	992108	992997	+	0.0139579	1	0	0	1	0
chr13	100807232	100861717	+	0.11786	1	0	0	1	0
chr13	100909848	100925600	+	0.194523	1	0	0	1	0
chr13	100953713	100962162	+	0.0710229	1	0	0	1	0
chr13	100953713	100992513	+	0.0669273	1	0	0	1	0
chr13	100982814	100992513	+	0.094374	1	0	0	1	0
chr13	101132116	101132358	+	0.0278912	0	0	0	1	1
chr13	101936283	101944717	-	0.303119	1	0	0	1	0
chr13	101997616	102031004	-	0.082313	1	0	0	1	0
chr13	103459495	103486902	+	0.0582492	1	1	0	1	0
chr13	108118362	108119598	-	0.0409205	0	0	0	1	0
chr13	108175911	108176384	-	0.11679	0	0	0	1	0
chr13	110830305	110830410	-	0.0638889	0	0	0	1	0
chr13	111274562	111279894	+	0.0236321	1	1	0	1	0
chr13	111274562	111276626	+	0.136017	1	1	0	1	0
chr13	111315797	111357918	-	0.0279687	1	0	0	1	0
chr13	113170753	113200179	-	0.0650364	1	0	0	1	0
chr13	113170753	113181798	-	0.271207	1	0	0	1	0
chr13	113219424	113223573	-	0.0383371	1	0	0	1	0
chr13	113891136	113893865	+	0.0345613	1	0	0	1	0
chr13	113959943	113964177	+	0.040755	1	0	0	1	0
chr13	113960799	113964177	+	0.0960323	1	0	0	1	0
chr13	114128438	114138371	-	0.0401427	1	0	0	1	0
chr13	114170357	114175048	+	0.0439348	1	0	0	1	0
chr13	114806475	114839312	-	0.502907	1	0	0	1	0
chr13	114817526	114839312	-	0.198705	1	0	0	1	0
chr13	115037658	115038140	+	0.0381049	1	0	1	1	0
chr13	20235837	20244503	+	0.0465969	1	0	0	1	0
chr13	20245345	20246103	+	0.0493689	1	0	1	1	0
chr13	20315704	20333558	-	0.0887965	1	0	1	1	0
chr13	20425494	20426330	-	0.148357	1	1	0	1	0
chr13	20439610	20527278	+	0.311163	0	0	0	0	0
chr13	20567202	20568059	+	0.0488248	1	1	0	0	0
chr13	20632714	20641530	+	0.0843401	1	0	0	1	0
chr13	20635192	20641530	+	0.0650377	1	0	0	1	0
chr13	20635192	20657172	+	0.0230425	1	0	0	1	0
chr13	21148518	21166543	+	0.157341	1	1	0	1	0
chr13	21215428	21217744	+	0.226485	1	0	0	1	0
chr13	21305979	21306260	-	0.229643	1	0	0	0	0
chr13	21305979	21311944	-	0.0478084	1	0	0	1	0
chr13	21364600	21396428	-	0.0376544	1	0	0	1	0
chr13	21619823	21620369	-	0.052407	1	1	0	0	0
chr13	21729831	21732264	-	0.123561	1	0	0	1	0
chr13	21735928	21746820	-	0.0889587	1	0	0	1	0
chr13	21742126	21742538	-	0.322307	1	0	0	0	0
chr13	21961646	21995303	-	0.055355	1	0	0	1	1
chr13	21976935	21992425	-	0.0921868	1	0	0	1	0
chr13	24796956	24798720	+	0.125734	1	1	0	1	0
chr13	24823614	24826000	+	0.0448802	1	1	0	1	0
chr13	24852751	24858409	+	0.13315	1	0	0	1	0
chr13	25463453	25487229	-	0.0283242	1	1	1	1	0
chr13	25478063	25487229	-	0.34007	1	1	1	1	0
chr13	26911703	26928017	+	0.23158	1	0	0	1	0
chr13	26974589	26975761	+	0.173954	1	0	0	1	0
chr13	28155433	28155940	-	0.0602128	1	1	0	0	0
chr13	28598997	28602425	-	0.128709	1	0	0	1	0
chr13	28748408	28771483	+	0.0449898	1	0	0	1	0
chr13	28748408	28752072	+	0.236009	1	0	0	1	0
chr13	28830428	28835595	+	0.0882	1	0	0	1	0
chr13	28834583	28835595	+	0.49777	1	0	0	1	0
chr13	28834583	28854678	+	0.0402402	1	0	0	1	0
chr13	30801548	30857928	-	0.0508139	1	1	0	1	0
chr13	30854199	30857928	-	0.110665	1	1	0	1	0
chr13	31204971	31205611	+	0.0597144	1	0	0	0	0
chr13	31789187	31803431	+	0.136907	1	0	0	1	0
chr13	32515444	32520318	+	0.0540463	0	1	0	1	0
chr13	32893213	32900750	+	0.0432863	1	0	0	1	0
chr13	32899212	32900750	+	0.166998	1	0	0	1	0
chr13	33006925	33018263	-	0.0331005	1	0	1	1	0
chr13	33012788	33018263	-	0.0190889	1	0	0	1	0
chr13	33016524	33018263	-	0.0322765	1	0	0	0	0
chr13	33054726	33095586	-	0.0187976	1	0	1	1	0
chr13	33091993	33101669	-	0.323859	1	0	0	1	0
chr13	33222890	33253066	+	0.110479	1	1	0	1	0
chr13	33306237	33309467	+	0.315049	1	0	0	1	0
chr13	33779955	33780215	-	0.0294847	0	1	0	1	0
chr13	34094094	34098509	-	0.126263	1	1	0	1	0
chr13	36934790	36942480	+	0.0514872	0	1	0	1	1
chr13	36939636	36942480	+	0.0595034	0	1	0	1	1
chr13	36939636	36943737	+	0.305133	0	1	0	1	1
chr13	38624905	38647113	-	0.131879	0	0	1	1	0
chr13	38624905	38635590	-	0.17733	0	0	1	1	0
chr13	40293372	40301685	+	0.0542013	1	1	0	1	0
chr13	41133645	41134997	-	0.0717683	1	0	1	0	0
chr13	41515056	41515506	-	0.0786887	1	0	0	0	0
chr13	41814396	41835051	-	0.026794	1	1	0	1	0
chr13	41826780	41828756	-	0.0828689	1	0	0	1	0
chr13	41826780	41835051	-	0.119565	1	1	0	1	0
chr13	41890981	41905505	+	0.0429942	1	0	0	1	0
chr13	41890981	41910892	+	0.102176	1	0	0	1	0
chr13	41892941	41910892	+	0.086142	1	0	0	1	0
chr13	42335263	42407667	-	0.0425865	1	0	0	1	0
chr13	42385360	42393522	-	0.0503258	1	0	0	1	0
chr13	42439871	42461497	-	0.0410219	1	0	0	1	0
chr13	42439871	42442613	-	0.134607	1	0	0	1	0
chr13	42733401	42734272	+	0.0185081	1	0	0	1	0
chr13	42739466	42742954	+	0.0623568	1	0	0	1	0
chr13	43368230	43372898	-	0.398928	0	0	0	0	0
chr13	43500471	43538275	-	0.0367742	1	0	0	1	0
chr13	43528083	43544806	-	0.0694492	1	0	0	1	0
chr13	43872481	43918886	-	0.0295206	1	0	0	1	0
chr13	44346195	44346638	-	0.221595	0	0	0	1	0
chr13	45523856	45540071	-	0.0134381	1	0	0	1	0
chr13	45553324	45556289	-	0.0740998	1	0	0	1	0
chr13	45725821	45781640	+	0.0797612	1	0	0	1	1
chr13	45910670	45911523	-	0.0269008	1	0	1	0	0
chr13	45951195	45957370	+	0.19215	0	1	0	1	0
chr13	45980017	45983209	-	0.274752	1	0	0	1	0
chr13	45985496	45986073	-	0.0344375	1	1	0	1	0
chr13	46090277	46093229	+	0.0403251	1	0	0	1	0
chr13	46090277	46099186	+	0.040489	1	0	0	1	0
chr13	46090277	46104915	+	0.0344265	1	0	0	1	0
chr13	48651288	48664554	-	0.0625387	1	1	0	1	1
chr13	48653979	48664554	-	0.0474214	1	1	0	1	1
chr13	49712882	49720071	+	0.0700851	1	0	0	1	0
chr13	49742748	49752790	+	0.0372383	1	0	0	1	0
chr13	50025688	50026045	+	0.0568593	1	1	0	0	0
chr13	50025688	50042096	+	0.0613042	1	1	0	1	0
chr13	50034242	50042096	+	0.0355216	1	0	0	1	0
chr13	50080770	50087302	+	0.0490805	1	1	0	1	0
chr13	50567928	50571555	-	0.0235166	0	0	1	1	1
chr13	50571209	50618904	-	0.0612917	0	0	1	1	1
chr13	50601498	50619368	-	0.0611452	0	0	1	1	0
chr13	50618786	50619368	-	0.0186066	0	0	1	1	0
chr13	50642232	50649789	-	0.0435438	0	0	1	1	0
chr13	51320868	51338644	+	0.2375	0	0	0	0	1
chr13	51501542	51523641	+	0.127056	1	0	0	1	0
chr13	51825603	51826337	+	0.158373	1	0	0	0	0
chr13	51957464	51963580	-	0.0444419	1	0	0	1	0
chr13	52277731	52325551	+	0.0272799	1	0	0	1	0
chr13	52293333	52301926	+	0.0458815	1	0	0	1	0
chr13	52715155	52719026	-	0.0645995	1	0	1	1	0
chr13	52971366	52976829	-	0.246772	1	1	0	1	0
chr13	52971366	52976816	-	0.490325	1	1	0	1	0
chr13	52971366	52972329	-	0.294108	1	0	0	0	0
chr13	52992126	53001354	-	0.101048	1	0	0	1	0
chr13	53206556	53211581	+	0.0424727	0	1	0	1	0
chr13	60266850	60274215	-	0.132708	0	0	0	1	0
chr13	60485868	60548590	-	0.0206286	1	0	0	1	0
chr13	60544077	60566717	-	0.179447	1	0	0	1	0
chr13	61013821	61034674	+	0.541935	1	1	0	1	0
chr13	61013821	61042537	+	0.0499115	1	1	0	1	0
chr13	61013821	61068709	+	0.0422265	1	1	0	1	0
chr13	61013821	61041513	+	0.377557	1	1	0	1	0
chr13	61083896	61141784	+	0.0532059	1	0	1	1	0
chr13	72131155	72147705	-	0.247527	1	0	0	1	0
chr13	75876378	75880607	-	0.0234117	1	0	0	1	0
chr13	75900332	75923438	-	0.255649	1	0	0	1	0
chr13	75900332	75936743	-	0.0378237	1	0	0	1	0
chr13	76134888	76143643	+	0.111849	1	1	0	1	0
chr13	76287317	76335174	+	0.0650615	1	1	0	1	0
chr13	77700452	77703365	-	0.088205	1	0	0	1	0
chr13	77723923	77724126	-	0.0127113	0	0	0	1	0
chr13	77779390	77818086	-	0.219869	1	0	0	1	0
chr13	78293666	78320990	+	0.177207	1	1	0	1	0
chr13	78293666	78327493	+	0.170642	1	1	0	1	0
chr13	95257644	95279591	+	0.0215569	1	0	1	1	0
chr13	95768175	95822882	-	0.144712	1	0	0	1	0
chr13	95813442	95822882	-	0.572638	1	0	0	1	0
chr13	95858785	95863035	-	0.389757	1	0	0	1	0
chr13	95886863	95900007	-	0.0395017	1	0	0	1	0
chr13	96234208	96234567	-	0.0279641	1	0	1	0	0
chr13	96254676	96261767	-	0.060753	1	0	0	1	0
chr13	96412293	96416207	+	0.0363315	1	0	0	1	0
chr13	96485180	96489456	-	0.345191	1	0	0	1	0
chr13	96515882	96519677	-	0.401448	1	0	0	1	0
chr13	96529532	96540225	-	0.116913	1	0	0	1	0
chr13	96622365	96648389	-	0.0411309	1	0	0	1	0
chr13	96636057	96651561	-	0.0597732	1	0	0	1	0
chr13	98084309	98084588	-	0.0141207	0	0	0	0	0
chr13	98800846	98803388	+	0.0187942	0	0	0	1	0
chr13	98852796	98865667	+	0.0526095	1	1	0	1	0
chr13	98923104	98923600	+	0.0890048	0	0	0	1	0
chr13	98923108	98923600	+	0.123033	0	0	0	1	0
chr13	99159221	99159607	-	0.0343239	0	0	0	1	0
chr13	99890680	99896878	+	0.0311424	1	1	0	1	1
chr14	100316460	100331983	+	0.0464898	1	0	0	1	0
chr14	100317189	100331983	+	0.0905077	1	0	0	1	0
chr14	100384118	100387214	+	0.0598879	1	0	0	1	0
chr14	100551023	100563995	+	0.0387239	1	0	0	1	0
chr14	100826890	100828258	-	0.0641727	1	1	0	1	0
chr14	100934357	100950461	+	0.0319829	1	0	0	1	0
chr14	101402108	101415933	+	0.0625407	0	1	0	0	0
chr14	101402108	101455127	+	0.0484775	0	1	0	0	0
chr14	101403739	101415933	+	0.0688408	0	1	0	0	0
chr14	102368055	102372866	+	0.0342903	1	0	0	1	0
chr14	102506572	102509085	+	0.1192	1	0	0	1	0
chr14	102506576	102507010	+	0.161073	1	0	0	1	0
chr14	102659799	102664184	+	0.172779	1	1	1	1	0
chr14	102659799	102661457	+	0.283898	1	1	1	1	0
chr14	102661274	102664184	+	0.221361	1	1	0	1	0
chr14	102746984	102749929	-	0.0974187	1	0	0	1	0
chr14	102810157	102810726	-	0.0333189	0	0	0	0	0
chr14	102873674	102894719	+	0.206736	1	0	0	1	0
chr14	103209814	103210047	+	0.336766	0	0	0	0	0
chr14	103336521	103342862	+	0.0874902	1	1	0	1	0
chr14	103404440	103406661	-	0.0204398	1	0	0	1	0
chr14	103865287	103871604	+	0.0846339	1	0	0	1	0
chr14	103918254	103923549	+	0.0859977	1	0	0	1	0
chr14	103946088	103946333	+	0.13077	0	0	0	1	0
chr14	103964838	103966537	+	0.0668423	1	0	0	1	0
chr14	104037959	104040507	+	0.0374566	1	0	0	1	0
chr14	104037959	104053701	+	0.171209	1	0	0	1	0
chr14	104168410	104170593	+	0.10855	0	0	0	0	1
chr14	104245081	104263855	-	0.283814	1	0	0	1	0
chr14	105692405	105693097	-	0.0564871	1	0	0	1	0
chr14	105718843	105752713	-	0.0720481	1	1	1	1	0
chr14	20793697	20797532	-	0.04938	0	1	1	1	0
chr14	20820403	20822406	+	0.0696189	1	0	0	1	0
chr14	20863608	20864108	-	0.0985211	1	0	0	1	0
chr14	20871535	20874559	-	0.183166	1	0	0	1	0
chr14	21968636	21970045	-	0.143687	1	0	0	1	0
chr14	21971315	21972024	-	0.417973	1	0	0	1	0
chr14	23375403	23380612	-	0.0978632	1	1	0	1	0
chr14	23378691	23380612	-	0.239287	1	1	0	1	0
chr14	23395341	23396869	-	0.703551	1	0	0	1	0
chr14	23395341	23396023	-	0.0562431	1	0	0	1	0
chr14	23416342	23424385	-	0.0263441	1	1	0	1	0
chr14	24549443	24553954	-	0.120909	1	1	1	1	0
chr14	24679553	24679974	-	0.073607	1	0	0	1	0
chr14	24679553	24681035	-	0.0829289	1	0	0	1	0
chr14	24735635	24737825	-	0.0698925	1	0	0	1	0
chr14	24765714	24766087	-	0.122346	1	0	0	1	0
chr14	27546443	27574979	+	0.159722	0	0	0	0	0
chr14	30193675	30194880	-	0.0305539	1	0	0	1	0
chr14	30384381	30387494	-	0.0520413	0	0	0	1	0
chr14	31050069	31050322	+	0.31976	1	1	0	1	0
chr14	31139461	31143203	+	0.074163	1	1	0	1	0
chr14	31139461	31144271	+	0.0568425	1	1	0	1	0
chr14	31175028	31204064	+	0.100984	1	1	0	1	0
chr14	31185129	31204064	+	0.0947097	1	1	0	1	0
chr14	31424825	31425448	-	0.0704933	1	0	0	1	0
chr14	31535331	31542179	+	0.254818	1	1	0	1	0
chr14	31535338	31535540	+	0.0447845	1	1	0	0	0
chr14	31582309	31602881	-	0.0295934	1	0	0	1	0
chr14	31631798	31638674	-	0.016577	1	0	0	1	0
chr14	31771500	31777226	-	0.113912	1	0	0	1	0
chr14	31778139	31787498	-	0.144841	1	0	0	1	0
chr14	31806681	31844174	-	0.0713183	1	0	0	1	0
chr14	31816953	31844174	-	0.0586374	1	0	0	1	0
chr14	31819817	31833504	-	0.0679869	1	0	0	1	0
chr14	32172322	32173344	+	0.21513	0	0	0	1	0
chr14	32559707	32563592	+	0.16713	1	1	0	0	0
chr14	32559707	32586493	+	0.0711003	1	1	0	1	0
chr14	33684387	33684793	+	0.369788	1	0	0	1	0
chr14	33684387	33684632	+	0.0304175	1	0	0	0	0
chr14	33684387	33684793	+	0.249589	1	0	0	1	0
chr14	34394823	34400421	-	0.0406788	1	0	1	1	0
chr14	34595458	34596350	-	0.391645	0	0	0	0	0
chr14	35020919	35024118	-	0.541146	0	0	0	0	0
chr14	35044961	35078948	-	0.0755519	1	1	0	1	0
chr14	35245124	35245721	-	0.0167702	1	0	0	0	0
chr14	35252967	35262127	-	0.0610935	1	0	0	1	0
chr14	35261980	35264971	-	0.0239413	1	0	0	1	0
chr14	35269429	35272194	-	0.0422632	1	0	0	1	0
chr14	35331249	35331528	-	0.204364	1	0	0	0	0
chr14	35331256	35331528	-	0.19451	1	0	0	0	0
chr14	35424064	35441270	-	0.0300926	0	0	0	0	0
chr14	35438363	35441270	-	0.0585434	0	0	0	0	0
chr14	35438375	35441270	-	0.193864	0	0	0	0	0
chr14	35483949	35488280	+	0.0282108	1	0	0	1	0
chr14	35487897	35488280	+	0.124188	1	0	0	1	0
chr14	35519989	35522657	+	0.102235	1	0	0	1	0
chr14	35554598	35568590	-	0.0569758	1	0	1	1	0
chr14	35571886	35579848	+	0.0594444	0	0	0	0	1
chr14	36064839	36104804	-	0.0301883	1	0	0	1	0
chr14	36121010	36128402	-	0.100164	1	0	0	1	0
chr14	37754522	37777724	+	0.0584076	1	0	0	1	0
chr14	37754522	37838829	+	0.0780112	1	0	0	1	0
chr14	37775604	37794060	+	0.0229241	1	0	0	1	0
chr14	39514366	39532617	-	0.0303669	1	0	0	1	0
chr14	39623414	39627606	-	0.0496991	1	0	0	1	0
chr14	39623414	39628754	-	0.144808	1	0	0	1	0
chr14	39627488	39628754	-	0.0573789	1	0	0	1	0
chr14	39648294	39648666	+	0.188719	1	0	0	1	0
chr14	39648294	39648666	+	0.184408	1	0	0	1	0
chr14	39746137	39748741	+	0.471437	1	1	0	1	0
chr14	39746137	39796226	+	0.0443914	1	1	0	1	0
chr14	40111916	40125012	+	0.313316	0	0	0	0	0
chr14	40124048	40125012	+	0.208385	0	0	0	0	0
chr14	45414232	45415131	-	0.0406833	1	0	0	0	0
chr14	45468565	45481278	+	0.034445	1	0	0	1	0
chr14	45478115	45501579	+	0.0361934	1	0	0	1	0
chr14	45481177	45495075	+	0.0625636	1	0	0	1	0
chr14	45481177	45514073	+	0.0480978	1	0	0	1	0
chr14	45481177	45523752	+	0.0797451	1	0	0	1	0
chr14	45481177	45537846	+	0.0980626	1	0	0	1	0
chr14	45481177	45501579	+	0.0494621	1	0	0	1	0
chr14	45587230	45599993	-	0.129944	1	0	0	1	0
chr14	45644273	45646179	+	0.0759265	1	0	0	0	0
chr14	45705016	45716580	-	0.0352467	1	1	0	1	0
chr14	45715945	45716580	-	0.0829647	1	1	0	0	0
chr14	50074117	50074839	+	0.019669	1	1	0	1	0
chr14	50120707	50122529	-	0.106432	1	0	0	1	0
chr14	50130032	50141145	-	0.186193	1	0	0	1	0
chr14	50136241	50141145	-	0.240259	1	0	0	1	0
chr14	50175876	50210523	+	0.163722	1	0	0	1	0
chr14	50175876	50190670	+	0.0399927	1	0	0	1	0
chr14	50190591	50192487	+	0.0239411	1	0	0	1	0
chr14	50269170	50272851	-	0.0709895	1	0	0	1	0
chr14	50301080	50307584	-	0.0889801	1	0	0	1	0
chr14	50508992	50519622	-	0.204167	0	0	0	0	0
chr14	50647289	50671127	-	0.0508919	1	0	0	1	0
chr14	50647289	50667805	-	0.05253	1	0	0	1	0
chr14	50667670	50671127	-	0.0602676	1	0	0	1	0
chr14	50768734	50769735	-	0.0350143	1	0	0	1	0
chr14	50929382	50930851	-	0.135531	1	0	0	1	0
chr14	50929382	50952912	-	0.0303541	1	0	0	1	0
chr14	51107467	51111732	-	0.110525	1	0	0	1	0
chr14	51107467	51107611	-	0.0333296	1	0	0	0	0
chr14	51710573	51754781	+	0.075	1	0	1	1	0
chr14	52922041	52937398	-	0.045191	1	0	0	1	0
[truncated: 5,115 more rows]

## Sheet: TableS2B
Supplemental Table S2B. Human circRNAs with consistently high circular fractions
* Expressed: the number of samples in which the transcript is expressed
**Main isoform: the number of samples in which circRNA is the main isoform (i.e. circular fraction ≥ 50%)
*** Circular fractions (cf) and estimated FPKMs in each of 39 samples are shown.
Chromosome	Start	End	Strand	Expressed	Main isoform	cd34_cf	cd34_fpkm	haoaf609_cf	haoaf609_fpkm	haoec_cf	haoec_fpkm	haoec707_cf	haoec707_fpkm	hch001_cf	hch001_fpkm	hch810_cf	hch810_fpkm	hfdpc032_cf	hfdpc032_fpkm	hfdpc033_cf	hfdpc033_fpkm	hmepc_cf	hmepc_fpkm	hmnccb_cf	hmnccb_fpkm	hmncpb_cf	hmncpb_fpkm	hmscat010_cf	hmscat010_fpkm	hmscat906_cf	hmscat906_fpkm	hmscbm211_cf	hmscbm211_fpkm	hmscbm511_cf	hmscbm511_fpkm	hmscuc005_cf	hmscuc005_fpkm	hmscuc008_cf	hmscuc008_fpkm	hob021_cf	hob021_fpkm	hob301_cf	hob301_fpkm	hpcpl_cf	hpcpl_fpkm	hpcpl2_cf	hpcpl2_fpkm	hpiepc_cf	hpiepc_fpkm
chr1	66378927	66384518	+	29	27	0.333333	5.83607	0.630952	0.813077	0.666667	23.1031	0	0	0.648562	16.7231	0.652632	14.5051	0.699346	7.18942	0.669643	3.9418	0	0	0.266667	63.6376	0.555556	118.126	0.66537	6.89483	0.611111	0.881748	0.641171	21.8438	0.692545	27.1701	0.695962	6.32218	0.700599	3.24256	0.684771	9.95678	0.690767	30.9825	0.590551	3.04481	0.764912	21.8622	0	0
chr1	67356836	67371058	-	39	39	0.836364	2.65194	0.83	7.00545	0.769231	1.29722	0.647059	0.960035	0.726236	6.55829	0.714286	3.93429	0.760417	5.76222	0.741497	5.27022	0.631579	2.55794	0.875	3.39552	0.833333	6.48341	0.903846	5.56324	0.744361	5.64504	0.717949	6.96951	0.724638	3.22924	0.71134	4.24824	0.721519	4.46168	0.818898	8.97872	0.871921	8.17451	0.568627	2.48713	0.684211	2.92231	0.698113	1.70014
chr1	8601272	8674745	-	39	35	0.632979	19.0497	0.621053	16.2462	0.320755	5.428	0.283582	5.39648	0.530435	13.8793	0.588235	9.97553	0.744898	21.3626	0.727273	28.0909	0.522727	6.27325	0.5375	28.6016	0.8125	29.9171	0.728261	30.5267	0.715789	24.0899	0.773723	29.9962	0.714286	25.2579	0.726027	27.2041	0.663265	26.8528	0.58	12.8335	0.616667	19.0173	0.638298	26.8728	0.650794	32.1432	0.607143	28.0154
chr10	32197099	32199491	-	39	35	0.675	3.49126	0.641834	31.9417	0.464968	10.3639	0.587156	11.3084	0.530435	13.8204	0.472868	11.4565	0.708861	42.519	0.676385	32.5357	0.633721	18.1591	0.421053	11.5952	0.612613	15.9116	0.74717	36.2518	0.675174	37.7681	0.655087	33.1582	0.744845	33.1579	0.729167	23.7016	0.654902	23.8357	0.68254	31.2549	0.715	38.281	0.698413	24.1695	0.791209	17.7787	0.613636	12.1608
chr10	34558584	34573173	-	39	33	0.6	2.49222	0.661017	18.5864	0.8	25.7638	0.347826	10.4614	0.772277	16.203	0.375	5.75122	0.722222	19.435	0.736842	17.4727	0.818182	34.1536	0.214286	1.04101	0.814815	2.14397	0.58	15.9869	0.753623	31.6146	0.758929	32.02	0.711864	24.7448	0.865672	31.1317	0.868132	48.8061	0.583333	24.0151	0.803922	36.9483	0.75	42.3977	0.904762	28.3021	0.928571	26.765
chr10	96005702	96006378	+	25	20	0	0	0.842105	5.50144	0	0	0	0	0.764706	14.8302	0.761658	11.4674	0.75	0.593483	0.666667	0.318554	0.5	0.91362	0	0	0	0	0.875	2.50159	0.5	0.866345	0.810345	6.74175	0.747748	5.62579	0.5	0.283952	0.833333	0.455258	0.898876	5.03041	0.6375	3.07191	0.666667	0.0176442	0	0	0	0
chr11	33307958	33309057	+	39	39	0.880495	50.0486	0.911111	71.8817	0.817955	32.2871	0.843949	28.7037	0.837292	57.2603	0.800983	44.4716	0.902377	104.974	0.918906	93.6972	0.877339	100.825	0.879828	55.1907	0.86653	41.3102	0.929047	101.722	0.913295	83.7698	0.937425	87.5788	0.911943	71.0431	0.922803	47.9824	0.93188	50.6166	0.927784	81.7337	0.907116	82.7952	0.902503	59.1581	0.928208	52.2912	0.896426	77.4846
chr11	33572585	33573787	+	35	28	0	0	0.727273	3.82268	0.41573	9.93076	0.170732	3.41306	0.666667	0.163057	0	0	0.657143	3.57318	0.666667	6.10511	0.833333	5.17645	0	0	0	0	0.609756	17.7762	0.405405	8.80301	0.727273	5.78674	0.574074	4.76627	0.851852	2.55011	0.588235	2.04955	0.571429	3.21967	0.642857	1.43431	0.75	0.951825	0.767857	12.3749	0.941176	3.82207
chr11	73418464	73429763	-	39	32	0.533333	37.4795	0.550296	47.4109	0.293103	25.3639	0.485714	44.83	0.585799	42.392	0.491803	34.8616	0.636872	85.1504	0.737931	105.923	0.664286	123.876	0.821429	30.9039	0.870166	48.4154	0.507692	63.132	0.35	46.4383	0.466667	65.5424	0.578125	100.931	0.7	73.6176	0.855263	110.755	0.633333	68.7749	0.722727	83.54	0.587629	66.881	0.560345	84.1206	0.571429	105.003
chr12	121220457	121222396	-	39	35	0.777333	32.3893	0.698413	7.92852	0.488372	4.0094	0.64	6.32893	0.477064	4.1646	0.695122	5.01631	0.6	4.61235	0.76	4.81902	0.618421	4.35375	0.726804	22.6853	0.684337	28.6623	0.551724	4.77345	0.596639	7.19433	0.582011	9.22533	0.797619	5.26988	0.617647	5.29803	0.614035	6.71539	0.507463	3.60165	0.776119	7.16863	0.628571	7.00813	0.557143	4.89984	0.672131	5.00248
chr15	101104896	101105470	-	39	35	0.798942	13.4837	0.781132	11.8616	0.735849	6.61224	0.744186	6.37445	0.65	5.42918	0.658416	6.49911	0.625	4.59443	0.74	8.97605	0.0857143	1.03179	0.758842	21.0046	0.789929	52.6726	0.589041	4.95646	0.52381	4.20735	0.407767	4.64243	0.52	3.83089	0.769231	7.12682	0.77907	8.6229	0.783186	8.02147	0.684211	4.11074	0.723077	4.97374	0.444444	3.71441	0.564516	5.65419
chr15	48773851	48779397	-	37	37	0.862857	20.7817	0.860456	393.775	0.858407	40.3285	0.912752	18.6986	0.822782	537.298	0.8261	464.214	0.86565	373.987	0.889968	325.589	0.838095	12.4735	0	0	0	0	0.891967	361.508	0.873174	380.072	0.895292	280.332	0.897748	334.78	0.871181	254.716	0.87753	143.114	0.884281	602.463	0.892745	688.784	0.86103	296.155	0.886874	224.016	0.856653	549.148
chr15	69855454	69863243	+	3	3	0	0	0	0	0	0	0	0	0.625	0.260239	0	0	0	0	0	0	0	0	0	0	0	0	0	0	0	0	0	0	0	0	0	0	0	0	0.666667	0.153001	0	0	0	0	0	0	0	0
chr16	2663960	2732801	+	39	33	0.5686	6.37668	0.488688	5.69512	0.574018	6.30502	0.642361	6.89485	0.564912	3.53403	0.56087	4.09943	0.701149	6.67179	0.397436	3.54774	0.813433	10.3797	0.240223	3.61897	0.481928	4.51657	0.674699	8.49601	0.461538	3.99942	0.530973	5.66618	0.651054	7.96877	0.508929	4.97202	0.6	5.07799	0.735178	6.36259	0.670702	5.41933	0.509804	4.33861	0.708134	8.85444	0.53125	6.00642
chr16	4382215	4383520	+	37	36	0.6	0.0316474	0.80303	1.59532	0.457143	0.276016	0.733333	0.644683	0.844262	1.39958	0.738636	1.32562	0.679688	1.7829	0.811189	2.59784	0.805085	1.39446	0	0	0	0	0.841727	2.77234	0.717172	1.3098	0.854478	2.8847	0.841954	2.46291	0.829694	1.83934	0.828431	1.67554	0.758929	2.00658	0.794989	2.45981	0.8125	2.60638	0.83432	1.79428	0.704545	0.567656
chr16	69404385	69406258	-	39	39	0.649123	42.0465	0.794118	32.1506	0.646465	16.5654	0.715278	20.8664	0.713768	19.9702	0.688406	16.9249	0.780488	26.5589	0.938462	31.4283	0.8	24.6787	0.669492	10.931	0.71161	17.162	0.625	28.0851	0.712871	25.1809	0.792208	35.6327	0.725	35.8457	0.73913	23.2706	0.753425	26.9737	0.809302	25.1237	0.799145	22.0584	0.709677	19.1185	0.818792	29.4261	0.831579	27.9362
chr16	71799391	71803602	-	39	34	0.571429	17.163	0.649351	23.2994	0.531915	24.3744	0.325	16.1561	0.724409	31.8806	0.634615	26.2251	0.783439	34.5672	0.709302	26.1532	0.745455	31.2247	0.109091	12.4946	0.325581	26.4666	0.815217	30.9152	0.666667	29.6723	0.609756	28.4954	0.765957	40.3621	0.698113	28.6523	0.829268	28.2385	0.774194	27.1133	0.757895	31.002	0.833333	31.8568	0.84507	36.6362	0.692308	41.5861
chr16	88061088	88071617	+	39	39	0.695917	37.6581	0.874317	7.16911	0.789474	7.40778	0.638095	6.35064	0.767123	6.10634	0.642857	4.74781	0.827381	9.6816	0.882353	8.42816	0.8	6.15846	0.78972	45.1026	0.8125	21.7421	0.757426	9.98719	0.743243	8.39984	0.771845	10.3139	0.789116	11.4413	0.833333	14.6137	0.838428	12.2236	0.846743	8.09691	0.764249	8.89356	0.818182	15.4534	0.859016	12.1142	0.755224	11.6569
chr17	5364258	5365866	-	39	33	0.666667	56.4047	0.65	57.7096	0.8125	145.214	0.1875	34.8639	0.833333	54.2134	0.727273	49.9084	0.888889	30.6883	0.833333	33.9805	0.692308	51.9429	0.52	17.6055	0.722222	28.2468	0.857143	61.7215	0.714286	38.6299	0.888889	49.1341	0.538462	58.7892	0.636364	70.3532	0.92	135.331	0.5	31.3019	0.903226	65.3531	0.684211	64.8434	0.277778	26.4729	0.958333	67.0499
chr17	57430575	57430887	+	39	39	0.774446	20.4676	0.666667	3.70587	0.625668	17.9198	0.621118	14.8453	0.627737	6.70662	0.538462	3.21103	0.736	4.18435	0.817204	3.35738	0.727273	3.77719	0.719212	17.598	0.694444	33.9508	0.850877	6.45836	0.711111	10.976	0.656627	6.02203	0.629032	2.97408	0.658228	6.18231	0.753086	7.12404	0.683333	11.8506	0.702128	12.4032	0.74359	10.3406	0.72973	2.82618	0.8	8.00064
chr17	80521229	80526077	+	39	32	0.400826	15.4925	0.7	12.456	0.382979	8.6688	0.617647	19.92	0.623656	8.26232	0.617647	8.521	0.523256	12.1348	0.602941	13.4316	0.716981	23.2215	0.263158	5.94429	0.269231	2.60885	0.448276	10.8383	0.519481	11.7178	0.584906	15.8468	0.651376	13.4027	0.644231	15.4456	0.755725	21.1208	0.634409	10.444	0.682171	11.6816	0.657143	19.138	0.516129	12.6913	0.578947	13.9659
chr19	21216261	21216990	+	39	34	0.578313	17.5162	0.653846	10.0193	0.459459	8.2223	0.477273	7.63684	0.592814	11.453	0.547945	6.74871	0.702703	6.42056	0.71875	9.64591	0.687943	18.2411	0.579288	20.3386	0.636872	24.785	0.814286	12.9945	0.45098	5.7265	0.439394	5.64243	0.713235	15.7541	0.776119	7.00787	0.645161	4.89418	0.741627	14.5863	0.657492	14.4087	0.862069	5.73933	0.724638	12.523	0.568	16.2123
chr19	41847787	41848152	-	36	29	0.547445	50.2271	0.491228	6.11594	0.571429	13.4466	0.561404	14.2988	0.721311	7.1669	0.740741	6.54346	0.681818	5.77791	0.823529	9.21612	0.818182	6.0253	0.693548	40.3912	0.53125	22.877	0.391304	2.58452	0.310345	2.82202	0.452055	4.809	0.775862	12.582	0.645161	11.6746	0.757576	10.8613	0.729167	9.27252	0.715789	8.99504	0.709677	13.3862	0.781022	17.0405	0.962963	8.75886
chr19	57967026	57967550	-	39	38	0.753131	48.8304	0.771619	12.83	0.694444	6.16233	0.578947	3.05451	0.680064	15.1395	0.695652	7.7143	0.741007	8.0094	0.623762	6.8947	0.687151	8.35314	0.971429	5.54444	0.756614	4.68342	0.757709	10.0236	0.538462	4.79271	0.783951	14.1498	0.834225	19.5107	0.76145	22.6027	0.755102	11.7979	0.693878	10.197	0.740113	10.5203	0.711172	14.0711	0.847222	9.93233	0.595506	6.68306
chr2	10559859	10560261	+	39	37	0.746411	48.8961	0.85	20.9881	0.621622	29.5632	0.5	12.3303	0.851852	12.4329	0.625	6.2875	0.778689	29.1479	0.938272	52.0507	0.777778	13.5759	0.765625	24.5894	0.555556	11.9658	0.922078	22.252	1	11.4555	0.654088	106.252	0.847656	151.917	0.925926	23.6476	0.818182	38.1766	0.815068	22.2942	0.721854	29.0506	0.796875	21.7745	0.815385	77.498	0.8	6.41406
chr2	169018296	169038600	-	39	33	0.714286	1.73076	0.559524	11.0076	0.409091	3.1	0.259259	2.39493	0.69697	7.87875	0.55814	5.10186	0.75	8.98455	0.693548	9.41242	0.595745	9.07093	0.795455	6.16834	0.681818	4.28264	0.833333	15.0947	0.657143	6.42667	0.847222	8.96082	0.604396	9.05977	0.730769	8.74402	0.789474	10.0737	0.802817	10.4406	0.648352	7.36929	0.482759	5.99379	0.737705	15.5233	0.714286	3.12998
chr2	203382173	203383775	+	39	38	0.657143	4.8012	0.808	17.8898	0.699262	42.7708	0.779026	39.8822	0.763578	19.5313	0.747525	18.115	0.767717	21.474	0.767442	21.2463	0.769231	24.3085	0.571429	4.79967	0.567568	4.79229	0.769231	22.0241	0.758621	26.3787	0.642534	17.6359	0.793846	28.0952	0.717791	22.2367	0.709877	19.5873	0.702703	19.1177	0.752294	22.5064	0.618705	18.3424	0.767568	29.3613	0.695652	32.7824
chr2	37543379	37544322	-	39	34	0.460317	6.91079	0.587302	16.0927	0.7	27.3288	0.576923	23.2962	0.824427	21.3244	0.65	14.408	0.821138	17.8533	0.689189	13.2922	0.896226	13.1841	0.503448	15.3702	0.710526	18.017	0.791209	27.9164	0.773196	22.4759	0.735632	14.811	0.65	12.6465	0.761905	11.2879	0.909091	12.1683	0.853211	19.9716	0.858065	19.7508	0.777778	9.19606	0.727273	17.0841	0.735043	14.7281
chr2	97462748	97483239	+	39	33	0.71066	34.9669	0.72093	4.04412	0.680556	3.9764	0.688172	5.69223	0.615385	3.68658	0.456522	1.98822	0.558824	3.16882	0.575758	2.92077	0.892857	8.15571	0.443299	8.0457	0.46988	5.89234	0.628571	6.01769	0.610169	5.30991	0.666667	5.19427	0.529412	3.79376	0.54878	5.26738	0.676471	6.93545	0.646154	5.61404	0.754717	6.59591	0.690909	8.47739	0.608696	4.10209	0.606061	5.58467
chr20	30954186	30959679	+	39	35	0.581699	12.3855	0.633452	52.2092	0.374046	7.6654	0.380531	11.7573	0.556931	92.5992	0.560811	11.6555	0.67033	44.8371	0.728758	109.951	0.545455	26.3481	0.513514	15.5974	0.393285	12.3687	0.724409	41.6686	0.680473	30.7469	0.666667	24.3272	0.634328	78.4493	0.680365	46.3848	0.655172	66.5249	0.66787	15.4355	0.653061	29.7215	0.704301	60.156	0.622951	44.0811	0.760274	94.9088
chr20	30954186	30956926	+	39	35	0.32133	6.84175	0.657048	54.1539	0.464615	9.52146	0.578778	17.8826	0.578361	96.1624	0.599362	12.4567	0.589848	39.4538	0.523324	78.9565	0.641243	30.9751	0.197026	5.98443	0.322626	10.1465	0.600529	34.5429	0.538462	24.3302	0.555085	20.2555	0.694534	85.8951	0.674047	45.954	0.571429	58.0217	0.794745	18.3678	0.73682	33.5334	0.614711	52.5039	0.647986	45.8526	0.577295	72.0666
chr20	60714130	60716000	-	39	33	0.59	100.404	0.694444	70.2569	0.506667	75.356	0.311111	42.9626	0.697368	57.7653	0.481013	41.9217	0.689922	38.3243	0.632653	45.7537	0.75	54.9601	0.60177	21.6019	0.487805	22.4942	0.777778	77.9582	0.556701	33.8233	0.747573	51.5093	0.86755	141.056	0.794872	137.192	0.841667	163.826	0.694915	57.6747	0.553957	49.1418	0.632075	89.598	0.833333	110.718	0.752475	83.7272
chr22	29784412	29819177	-	39	38	0.473934	59.8393	0.728111	13.8539	0.689542	28.7525	0.653595	31.3144	0.641509	11.5653	0.790909	13.065	0.795699	20.071	0.789474	23.6143	0.716049	22.6181	0.530201	15.1088	0.628205	10.9741	0.619718	18.3505	0.64	10.2627	0.865385	23.3822	0.850829	30.5	0.770701	32.9095	0.806452	28.1531	0.724138	9.80628	0.647887	10.4896	0.701571	17.0191	0.660287	26.6516	0.773684	36.3117
chr22	42807412	42807742	-	3	3	0.616438	1.87055	0	0	0	0	0	0	0	0	0	0	0	0	0	0	0	0	0.531915	7.54654	0.607477	4.0767	0	0	0	0	0	0	0	0	0	0	0	0	0	0	0	0	0	0	0	0	0	0
chr22	42915719	42976365	-	39	34	0.560197	23.4061	0.483589	7.43285	0.542857	14.4408	0.652531	19.3583	0.6275	7.24461	0.71867	9.88696	0.680288	9.4988	0.642623	7.7064	0.694153	14.6867	0.38961	6.29435	0.364299	12.0338	0.683398	15.9642	0.59194	7.66905	0.622762	11.8443	0.599287	17.4725	0.624161	11.8648	0.686404	13.229	0.653646	8.93704	0.624811	11.8364	0.517986	7.63542	0.630007	29.4107	0.46124	9.65722
chr3	192444969	192463145	-	5	5	0	0	0.666667	0.175473	0	0	0	0	0	0	0	0	0	0	0	0	0	0	0	0	0	0	0	0	0	0	0	0	0	0	0	0	0.666667	0.159392	0	0	0	0	0	0	0	0	0	0
chr3	33725850	33738425	-	39	34	0.588235	14.4825	0.833333	20.3909	0.580645	17.2823	0.263158	8.478	0.710526	11.7159	0.863636	15.9572	0.875	12.9142	0.941176	12.3361	0.388889	11.067	0.650943	21.7055	0.685792	26.2499	0.882353	16.687	0.565217	9.67658	0.659574	17.3262	0.559322	19.8964	0.583333	9.49532	0.75	15.0731	0.892857	25.1915	0.714286	18.6207	0.75	8.0784	0.787879	25.9456	0.848485	15.4616
chr3	56626997	56628056	+	39	36	0.786667	8.74891	0.674157	15.9268	0.365854	6.32821	0.376812	7.58062	0.69281	16.1887	0.576087	12.6557	0.702479	10.6365	0.7	9.59623	0.666667	10.3109	0.712	24.4474	0.772414	74.6865	0.804348	14.873	0.686957	16.7848	0.701299	12.0718	0.72973	13.3731	0.609375	10.6696	0.790698	14.1299	0.713115	19.8881	0.673077	16.9105	0.680556	11.7982	0.719298	12.139	0.551724	6.50665
chr4	129913321	129925031	-	39	34	0.78169	9.78098	0.550943	4.64776	0.411765	4.22302	0.323232	4.39001	0.590643	4.36842	0.622093	4.27285	0.713924	8.38689	0.776471	5.2053	0.515152	2.60455	0.813447	19.1182	0.777402	18.9217	0.622047	5.47616	0.541899	4.02982	0.685393	5.19767	0.609665	6.25645	0.673333	4.10743	0.825	4.54476	0.693662	6.74572	0.726891	6.35964	0.586667	2.14655	0.498567	6.65941	0.767296	6.40123
chr4	153332454	153333681	-	39	39	0.677019	12.9916	0.773973	22.9871	0.546798	14.0079	0.565934	14.0495	0.706564	28.5916	0.65019	19.3246	0.783333	27.9964	0.814433	31.3349	0.628947	29.9166	0.585664	47.4948	0.651818	134.254	0.781746	25.0837	0.651639	18.5437	0.759843	17.8434	0.67931	17.0294	0.762803	47.8016	0.766509	58.5568	0.782201	33.3022	0.766917	34.215	0.67756	49.6572	0.82381	28.5896	0.561947	14.1456
chr5	139213286	139219755	+	3	3	0	0	0	0	0	0	0	0	0	0	0	0	0	0	0	0	0	0	0	0	0	0	0.75	0.0201073	0	0	0	0	0	0	0	0	0	0	0	0	0.555556	0.153501	0	0	0	0	0	0
chr5	64466443	64492978	-	32	29	0	0	0.8	36.708	0.402985	33.4898	0.431373	29.3859	0.732026	43.7621	0.556522	43.2932	0.828125	44.554	0.864865	51.5408	0.810345	30.8332	0	0	0	0	0.777778	79.5558	0.611111	33.1375	0.655172	30.4601	0.815951	85.2383	0.767857	29.694	0.822222	39.7356	0.734177	53.6598	0.894472	76.1885	0.5625	16.2686	0.68	63.2378	0.607407	121.384
chr5	64747301	64769779	-	38	33	0.571429	2.72035	0.781893	35.8772	0.428571	35.6162	0.424342	28.907	0.734977	43.9385	0.553047	43.0229	0.77381	41.6317	0.87037	51.8689	0.763713	29.0589	0.421053	5.39069	0.75	3.60971	0.716578	73.2959	0.752212	40.7887	0.829146	38.5485	0.733238	76.5977	0.775194	29.9777	0.847458	40.9552	0.8125	59.3843	0.779904	66.4299	0.844037	24.4111	0.761431	70.8107	0.752066	150.292
chr5	72370568	72373320	+	39	34	0.520492	1.25833	0.640138	5.58278	0.563291	6.0498	0.366013	4.44168	0.653266	5.67101	0.492683	4.29815	0.675305	6.36228	0.651852	5.6101	0.642173	3.9645	0.762963	2.29193	0.789474	1.38621	0.619205	4.15835	0.405512	4.26834	0.625293	4.76881	0.77013	5.69869	0.664948	2.53416	0.626761	2.33011	0.666667	6.58937	0.668648	6.63109	0.641791	2.37277	0.65859	4.32444	0.495495	4.63027
chr5	78734832	78752841	-	39	33	0.75	0.280116	0.835616	2.52721	0.5	0.68343	0.375	1.26857	0.718121	2.71244	0.66	1.94741	0.517857	1.48433	0.375	0.933979	0.6	6.53094	0.644444	1.06468	0.755556	1.5816	0.60274	2.24966	0.552632	1.10226	0.769231	2.17495	0.722222	3.29234	0.714286	2.85746	0.62963	1.2653	0.920635	3.5822	0.375	1.60778	0.714286	0.802657	0.666667	0.882493	0.707317	3.33687
chr5	96437462	96438798	+	3	3	0	0	0	0	0	0	0	0	0	0	0	0	0	0	0	0	0	0	0.686667	19.3255	0.674847	12.4926	0	0	0	0	0	0	0	0	0	0	0	0	0	0	0	0	0	0	0	0	0	0
chr6	4891946	4892613	+	39	37	0.65343	27.353	0.628151	17.592	0.534247	13.4289	0.491094	11.7253	0.677588	22.4906	0.30916	13.0814	0.724615	36.9487	0.782456	45.4184	0.612069	16.4743	0.555556	21.7841	0.686192	25.7523	0.680191	25.2405	0.733475	26.8528	0.502183	9.59964	0.588398	13.634	0.713656	50.3351	0.808967	72.6944	0.778426	37.9212	0.763969	46.6198	0.705081	57.1174	0.651085	30.0662	0.565239	73.0911
chr6	73005639	73043538	+	22	22	0	0	0.681818	0.231364	0.545455	0.19319	0	0	0.665722	3.38753	0.672727	2.31926	0.761538	1.46819	0.742547	7.91281	0.904762	0.382287	0	0	0	0	0.814607	3.9094	0	0	0.735075	2.27526	0.8	2.17473	0.752475	1.40379	0.876923	1.86373	0.847458	2.34615	0.819407	3.51054	0	0	0	0	0	0
chr7	141336759	141349133	+	39	36	0.881579	12.7151	0.692308	9.09831	0.5	0	0.375	0	0.675926	7.73023	0.563636	9.42924	0.842697	11.1586	0.765306	8.63166	0.689655	8.01097	0.761194	9.01794	0.757576	10.0321	0.783784	11.2796	0.566667	6.35386	0.758621	7.94337	0.744186	10.2721	0.833333	11.7553	0.695652	11.5425	0.882353	10.7794	0.690909	9.73684	0.615385	7.35674	0.585366	8.80016	0.603774	10.0598
chr7	99621041	99621930	+	39	39	0.681928	41.7604	0.683761	30.3346	0.584158	19.551	0.737288	24.8084	0.698765	40.4749	0.65641	26.8383	0.721106	40.8855	0.837719	36.3324	0.795745	40.5017	0.770609	33.6557	0.702703	36.3242	0.85782	39.9904	0.652174	31.6653	0.707763	36.0296	0.784375	38.8161	0.788571	52.4856	0.848665	59.6675	0.738019	40.0658	0.796909	51.5475	0.724684	43.4058	0.763948	28.1932	0.717842	35.1938
chr8	37623043	37623873	+	39	36	0.637605	55.418	0.58498	15.9738	0.330986	12.1613	0.531835	25.135	0.64684	13.269	0.450617	8.15595	0.715134	26.9183	0.767717	27.2929	0.683453	27.3334	0.762458	11.4437	0.803157	19.1223	0.5625	7.42922	0.497041	15.607	0.524194	14.3248	0.739247	24.6413	0.653543	28.302	0.716599	39.1065	0.720365	13.6782	0.763265	19.6903	0.605263	28.385	0.695513	28.8906	0.664474	15.2375
chr9	113734352	113735838	-	35	34	0.819444	0.184827	0.728128	110.528	0	0	0	0	0.682328	0	0.520459	50.5151	0.721957	77.2343	0.736744	68.0508	0.634328	8.61234	0.868421	1.67417	0.772926	0.6078	0.741806	135.321	0.692407	84.5997	0.760077	132.066	0.735639	137.556	0.729241	80.215	0.643154	53.9382	0.668189	43.7277	0.719239	63.7968	0.614224	37.2553	0.751249	65.3544	0.758621	9.66194
chr9	128099296	128099870	+	39	32	0.642045	13.7458	0.72	17.1688	0.477273	17.7678	0.488889	18.9852	0.596774	15.7715	0.531646	13.2713	0.724138	18.1152	0.614286	14.5207	0.857143	27.5355	0.388158	16.0093	0.517007	21.767	0.826923	22.1765	0.5	11.3569	0.576923	17.159	0.630435	23.6091	0.685185	17.549	0.708861	19.2854	0.591304	16.4628	0.806667	23.6804	0.486486	15.3767	0.607477	21.1786	0.820755	23.6359
chr9	4286037	4286523	-	37	32	0	0	0.686456	13.3388	0.444444	0.571622	0.15625	0.284583	0.524091	20.3633	0.513402	13.4928	0.707641	16.7637	0.739812	10.4162	0.549296	2.20872	0	0	0.236842	8.69196	0.684783	12.6777	0.479323	22.7569	0.525108	18.5488	0.641055	19.7436	0.584615	9.16198	0.660194	10.2517	0.677489	12.9184	0.718533	21.064	0.596882	15.6051	0.620905	17.0127	0.63854	24.9181
chrX	139865339	139866824	+	33	32	0	0	0.910891	5.84116	0	0	0.666667	0.376278	0.798165	5.36923	0.78125	4.1569	0.842697	6.46683	0.85	4.23184	0	0	0	0	0	0	0.809524	1.89669	0.714286	2.51954	0.803922	3.81234	0.575758	1.50167	0.803922	4.32354	0.77551	7.40296	0.73913	3.05708	0.839286	2.92494	0.611111	1.17759	0.866667	1.28988	0.888889	0.897173
chrX	2828699	2856298	-	39	35	0.800613	56.117	0.535714	5.08328	0.533333	3.31054	0.604167	7.81985	0.6875	7.61282	0.586667	6.42042	0.75	13.9567	0.73913	14.0365	0.623188	6.77655	0.444444	2.74047	0.761905	3.32438	0.62069	9.64123	0.672414	13.7974	0.478723	5.88289	0.636364	10.1561	0.694915	11.9236	0.758621	18.7137	0.622449	8.32488	0.70229	8.92976	0.824561	12.0876	0.670213	6.07075	0.761905	20.9843
chrX	98908824	98915888	+	3	3	0	0	0	0	0	0	0	0	0	0	0	0	0	0	0	0	0	0	0	0	0	0	0	0	0	0	0	0	0	0	0	0	0	0	0	0	0	0	0.75	0.417433	0.652174	1.0341	0	0
[truncated: 34 more columns]
