# Supplementary material for: Expanded identification and characterization of mammalian circular RNAs
Source: Genome Biol. 2014 Jul 29;15(7):409. doi: 10.1186/s13059-014-0409-z (PMC4165365; doi:10.1186/s13059-014-0409-z)
Supplement: Additional file 8: Table S3. — Mouse circRNA catalog. [file 13059_2014_409_MOESM8_ESM.xlsx]

## Sheet: TableS3
Supplemental Table S3. Mouse circRNA catalog
* Coordinates are in mm10 assembly
** Full alignment: The donor and acceptor aligned with donor and acceptor of human circRNAs, respectively
*** Partial overlap: ≥1 nt overlap with human circRNAs, including fully aligned orthologs
****Gene ortholog: The human gene ortholog (based on Ensembl annotations) had a circRNA
Chromosome	Start	End	Strand	Full alignment	Partial overlap	Gene ortholog
chr1	119741351	119765923	-	FALSE	TRUE	TRUE
chr1	119765027	119765922	-	TRUE	TRUE	TRUE
chr1	128151741	128153400	+	TRUE	TRUE	TRUE
chr1	130422863	130462008	-	FALSE	FALSE	FALSE
chr1	137353552	137365403	+	FALSE	FALSE	FALSE
chr1	154700369	154725921	-	FALSE	FALSE	FALSE
chr1	159340283	159340423	-	FALSE	FALSE	FALSE
chr1	160700710	160702462	-	FALSE	FALSE	TRUE
chr1	161038082	161038159	-	FALSE	FALSE	FALSE
chr1	172246628	172286396	-	FALSE	FALSE	FALSE
chr1	179043732	179094403	-	FALSE	TRUE	TRUE
chr1	185266902	185267281	+	FALSE	FALSE	TRUE
chr1	185386243	185397268	+	FALSE	FALSE	FALSE
chr1	190798650	190844605	-	FALSE	TRUE	TRUE
chr1	25221758	25228549	-	FALSE	FALSE	FALSE
chr1	38534905	38536948	-	FALSE	TRUE	TRUE
chr1	5089006	5098134	+	FALSE	FALSE	FALSE
chr1	52479235	52490757	-	TRUE	TRUE	TRUE
chr1	52708163	52709758	-	FALSE	FALSE	FALSE
chr1	53405674	53427988	-	FALSE	FALSE	FALSE
chr1	53904248	53914634	-	FALSE	TRUE	TRUE
chr1	54762259	54766986	-	FALSE	TRUE	TRUE
chr1	55323646	55348937	-	FALSE	FALSE	FALSE
chr1	55695743	55702134	+	FALSE	FALSE	FALSE
chr1	6450823	6487742	+	FALSE	FALSE	FALSE
chr1	64550846	64576332	+	TRUE	TRUE	TRUE
chr1	64679870	64679969	-	FALSE	FALSE	FALSE
chr1	69858470	69887561	+	FALSE	TRUE	TRUE
chr1	79717201	79729712	-	FALSE	FALSE	TRUE
chr1	79722213	79726719	-	FALSE	FALSE	TRUE
chr1	82340316	82377706	+	TRUE	TRUE	TRUE
chr1	82340317	82342864	+	TRUE	TRUE	TRUE
chr1	87230446	87230552	-	FALSE	FALSE	FALSE
chr1	87364100	87380009	+	TRUE	TRUE	TRUE
chr1	92141517	92148498	-	FALSE	FALSE	FALSE
chr1	93773767	93780912	+	FALSE	FALSE	FALSE
chr1	93835285	93909291	+	FALSE	FALSE	FALSE
chr10	108240102	108243131	+	FALSE	TRUE	TRUE
chr10	12436280	12455565	-	FALSE	FALSE	TRUE
chr10	123146790	123181802	-	FALSE	TRUE	TRUE
chr10	123168222	123181802	-	FALSE	FALSE	TRUE
chr10	128441874	128441965	+	FALSE	FALSE	FALSE
chr10	128441875	128441965	+	FALSE	FALSE	FALSE
chr10	20067826	20082471	+	FALSE	FALSE	TRUE
chr10	22285689	22307300	+	FALSE	FALSE	FALSE
chr10	25267306	25289734	-	TRUE	TRUE	TRUE
chr10	26327684	26352376	-	FALSE	FALSE	FALSE
chr10	39894013	39971154	-	FALSE	TRUE	FALSE
chr10	40254265	40254466	-	FALSE	FALSE	FALSE
chr10	40394322	40408366	+	FALSE	TRUE	TRUE
chr10	43393868	43413548	+	FALSE	FALSE	FALSE
chr10	43907756	43936095	+	FALSE	TRUE	TRUE
chr10	50690114	50767511	+	FALSE	FALSE	TRUE
chr10	51485711	51494845	+	FALSE	FALSE	FALSE
chr10	52544603	52545267	+	FALSE	FALSE	FALSE
chr10	52544603	52545267	-	FALSE	FALSE	FALSE
chr10	53611351	53626036	-	FALSE	FALSE	TRUE
chr10	56177488	56195504	-	FALSE	FALSE	TRUE
chr10	59599926	59600695	-	TRUE	TRUE	TRUE
chr10	67034596	67036007	-	FALSE	TRUE	TRUE
chr10	67034596	67039579	-	FALSE	TRUE	TRUE
chr10	67157904	67189851	+	FALSE	FALSE	TRUE
chr10	78405104	78405177	-	FALSE	FALSE	FALSE
chr10	80685265	80685316	-	FALSE	FALSE	FALSE
chr10	80803582	80803888	+	FALSE	FALSE	FALSE
chr10	80903448	80903993	-	FALSE	FALSE	FALSE
chr10	83281365	83304376	-	TRUE	TRUE	TRUE
chr10	93235435	93236964	+	FALSE	FALSE	TRUE
chr10	94590103	94590209	+	FALSE	FALSE	FALSE
chr11	103386956	103387349	-	FALSE	FALSE	FALSE
chr11	103386958	103387349	-	FALSE	FALSE	FALSE
chr11	104350485	104378827	-	TRUE	TRUE	TRUE
chr11	104368678	104378827	-	TRUE	TRUE	TRUE
chr11	107592703	107604363	+	FALSE	FALSE	TRUE
chr11	108053973	108057874	-	TRUE	TRUE	TRUE
chr11	108518678	108531465	+	FALSE	FALSE	TRUE
chr11	11700203	11707904	+	TRUE	TRUE	TRUE
chr11	119671275	119671757	+	FALSE	TRUE	TRUE
chr11	120370279	120372229	-	FALSE	FALSE	FALSE
chr11	120992105	120992237	-	FALSE	FALSE	FALSE
chr11	121907948	121944141	-	FALSE	FALSE	FALSE
chr11	15049117	15050396	+	FALSE	FALSE	FALSE
chr11	20077184	20091370	-	FALSE	FALSE	FALSE
chr11	20725683	20727641	-	TRUE	TRUE	TRUE
chr11	21260286	21278062	+	FALSE	FALSE	FALSE
chr11	23606612	23622532	-	FALSE	TRUE	TRUE
chr11	26397740	26434501	+	TRUE	TRUE	FALSE
chr11	29705529	29708770	+	TRUE	TRUE	TRUE
chr11	4517738	4520917	-	TRUE	TRUE	TRUE
chr11	44524924	44555280	+	FALSE	FALSE	FALSE
chr11	45804098	45852194	+	FALSE	FALSE	FALSE
chr11	50299127	50301056	-	FALSE	FALSE	FALSE
chr11	51729449	51731906	-	FALSE	FALSE	TRUE
chr11	53873667	53956096	-	FALSE	FALSE	FALSE
chr11	53891146	53969605	-	FALSE	FALSE	FALSE
chr11	53893644	53981397	+	FALSE	FALSE	FALSE
chr11	54543575	54552874	+	TRUE	TRUE	TRUE
chr11	54543577	54568497	+	TRUE	TRUE	TRUE
chr11	5660640	5687484	+	FALSE	FALSE	FALSE
chr11	58201464	58215172	+	FALSE	FALSE	FALSE
chr11	59212344	59212438	-	FALSE	FALSE	FALSE
chr11	61886697	61909948	-	FALSE	TRUE	TRUE
chr11	62286897	62286995	+	FALSE	FALSE	TRUE
chr11	70919173	70920970	+	FALSE	FALSE	FALSE
chr11	75390068	75391228	+	TRUE	TRUE	TRUE
chr11	77571605	77579847	-	TRUE	TRUE	TRUE
chr11	78301963	78302021	+	FALSE	TRUE	TRUE
chr11	80246000	80251127	+	FALSE	FALSE	TRUE
chr11	83212542	83243997	+	FALSE	FALSE	FALSE
chr11	83332983	83336863	+	FALSE	TRUE	TRUE
chr11	8478222	8479667	-	TRUE	TRUE	TRUE
chr11	83987910	83994464	+	TRUE	TRUE	TRUE
chr11	84467458	84473170	-	FALSE	FALSE	TRUE
chr11	86135256	86157880	-	FALSE	TRUE	TRUE
chr11	86278469	86283424	-	FALSE	FALSE	FALSE
chr11	87146931	87149364	+	FALSE	FALSE	TRUE
chr11	87474401	87499663	+	FALSE	FALSE	FALSE
chr11	88169562	88170176	+	FALSE	FALSE	FALSE
chr11	90571720	90594844	-	TRUE	TRUE	TRUE
chr11	94301502	94309693	-	TRUE	TRUE	TRUE
chr11	95319176	95332371	+	FALSE	FALSE	FALSE
chr11	97056347	97056509	+	FALSE	FALSE	FALSE
chr11	98263467	98267858	+	FALSE	TRUE	TRUE
chr12	99854607	99855641	-	TRUE	TRUE	TRUE
chr12	100654046	100654489	-	FALSE	TRUE	TRUE
chr12	104237731	104247974	+	FALSE	FALSE	FALSE
chr12	104240243	104251746	+	FALSE	FALSE	FALSE
chr12	106050931	106062809	+	TRUE	TRUE	TRUE
chr12	13432894	13484045	+	FALSE	TRUE	TRUE
chr12	13469838	13484046	+	TRUE	TRUE	TRUE
chr12	13469838	13484046	-	FALSE	FALSE	FALSE
chr12	17402070	17406898	+	TRUE	TRUE	TRUE
chr12	24878190	24882796	+	TRUE	TRUE	TRUE
chr12	3442471	3457211	+	FALSE	FALSE	FALSE
chr12	3442472	3474615	+	FALSE	FALSE	FALSE
chr12	4762325	4764149	-	TRUE	TRUE	FALSE
chr12	4937386	4954657	+	FALSE	TRUE	TRUE
chr12	52516076	52519968	+	TRUE	TRUE	TRUE
chr12	55180249	55252860	+	FALSE	FALSE	FALSE
chr12	64953955	64969030	-	FALSE	TRUE	FALSE
chr12	64956847	64968029	+	FALSE	FALSE	TRUE
chr12	64957529	64968028	+	FALSE	FALSE	TRUE
chr12	69303202	69303296	+	FALSE	FALSE	FALSE
chr12	70020831	70025485	-	FALSE	FALSE	FALSE
chr12	72402107	72402239	-	FALSE	FALSE	TRUE
chr12	72628062	72657435	-	FALSE	FALSE	FALSE
chr12	7750523	7756215	-	FALSE	FALSE	FALSE
chr12	77184848	77184972	-	FALSE	FALSE	FALSE
chr12	81894979	81913476	+	TRUE	TRUE	TRUE
chr12	82340660	82342500	+	FALSE	FALSE	TRUE
chr12	84287925	84288091	+	FALSE	FALSE	FALSE
chr12	8698087	8713939	+	TRUE	TRUE	TRUE
chr12	85863562	85879475	+	FALSE	FALSE	TRUE
chr12	88455628	88456716	+	FALSE	FALSE	FALSE
chr13	107738369	107748365	-	FALSE	TRUE	TRUE
chr13	107743532	107748365	-	FALSE	TRUE	TRUE
chr13	109696163	109698156	+	FALSE	FALSE	TRUE
chr13	112578251	112578304	+	FALSE	FALSE	FALSE
chr13	13725811	13761203	+	FALSE	TRUE	TRUE
chr13	17252489	17323278	-	FALSE	FALSE	FALSE
chr13	28668368	28669996	-	FALSE	FALSE	FALSE
chr13	30925720	30940773	-	FALSE	FALSE	TRUE
chr13	32290970	32291094	-	FALSE	FALSE	TRUE
chr13	33895268	33923070	-	FALSE	FALSE	FALSE
chr13	34959873	34988354	-	FALSE	FALSE	FALSE
chr13	35815906	35816578	+	TRUE	TRUE	FALSE
chr13	38045270	38050370	+	FALSE	FALSE	TRUE
chr13	4194674	4195594	+	FALSE	FALSE	FALSE
chr13	42055397	42123213	+	FALSE	FALSE	TRUE
chr13	42055399	42055542	+	FALSE	FALSE	TRUE
chr13	55233892	55248077	+	TRUE	TRUE	TRUE
chr13	55299690	55299962	+	FALSE	FALSE	TRUE
chr13	55299692	55299962	+	FALSE	FALSE	TRUE
chr13	59460466	59482606	-	TRUE	TRUE	TRUE
chr13	63061031	63068286	+	FALSE	TRUE	TRUE
chr13	69510619	69515905	-	FALSE	TRUE	TRUE
chr13	84251227	84260241	+	FALSE	TRUE	FALSE
chr13	93341753	93356080	+	TRUE	TRUE	TRUE
chr13	94390790	94408844	+	FALSE	FALSE	TRUE
chr13	94528163	94532068	+	FALSE	TRUE	TRUE
chr13	96851651	96879124	+	FALSE	TRUE	FALSE
chr14	106151689	106159235	+	FALSE	FALSE	FALSE
chr14	112834522	112834970	+	FALSE	FALSE	FALSE
chr14	118654147	118669109	-	TRUE	TRUE	TRUE
chr14	14087280	14090109	+	FALSE	FALSE	TRUE
chr14	19904158	19904277	-	FALSE	FALSE	FALSE
chr14	21516623	21517500	+	TRUE	TRUE	TRUE
chr14	22577845	22596544	+	TRUE	TRUE	TRUE
chr14	25606234	25606377	+	FALSE	FALSE	FALSE
chr14	26831298	26836765	+	FALSE	FALSE	FALSE
chr14	30569953	30570335	+	FALSE	FALSE	FALSE
chr14	31707663	31707782	-	FALSE	FALSE	TRUE
chr14	34428882	34429010	-	FALSE	FALSE	FALSE
chr14	47016276	47016796	+	TRUE	TRUE	TRUE
chr14	56758628	56772008	-	FALSE	FALSE	TRUE
chr14	69740722	69747963	+	FALSE	FALSE	FALSE
chr14	79339530	79341097	-	FALSE	FALSE	TRUE
chr14	79355718	79370098	-	FALSE	TRUE	TRUE
chr14	87457031	87487290	+	FALSE	TRUE	TRUE
chr14	99133231	99150741	+	FALSE	FALSE	FALSE
chr14	99179310	99211073	+	FALSE	FALSE	FALSE
chr15	102305898	102305988	+	FALSE	TRUE	TRUE
chr15	12209085	12209177	+	FALSE	FALSE	TRUE
chr15	34099514	34099582	+	FALSE	FALSE	FALSE
chr15	35668698	35674953	+	FALSE	FALSE	TRUE
chr15	39566941	39616512	+	TRUE	TRUE	TRUE
chr15	58968836	58972562	-	TRUE	TRUE	TRUE
chr15	62107147	62107467	+	FALSE	TRUE	FALSE
chr15	62107149	62107467	+	FALSE	TRUE	FALSE
chr15	62175463	62175926	+	FALSE	FALSE	FALSE
chr15	62175466	62175926	+	FALSE	FALSE	FALSE
chr15	63818206	63880797	+	FALSE	FALSE	FALSE
chr15	63847947	63880797	+	FALSE	FALSE	FALSE
chr15	63849640	63915999	+	FALSE	FALSE	FALSE
chr15	63869089	63902096	-	FALSE	FALSE	FALSE
chr15	73162361	73162481	-	FALSE	TRUE	TRUE
chr15	73360023	73394746	-	FALSE	FALSE	TRUE
chr15	73392341	73394746	-	FALSE	FALSE	TRUE
chr15	76880736	76881241	-	FALSE	FALSE	FALSE
chr15	82825229	82857286	-	FALSE	TRUE	TRUE
chr15	82851511	82857285	-	TRUE	TRUE	TRUE
chr15	88811295	88812159	-	FALSE	FALSE	FALSE
chr15	89375456	89375557	+	FALSE	FALSE	FALSE
chr15	96390873	96392667	+	TRUE	TRUE	TRUE
chr15	97761678	97761733	-	FALSE	FALSE	FALSE
chr15	98084968	98087136	-	FALSE	TRUE	TRUE
chr16	11347856	11367802	+	TRUE	TRUE	TRUE
chr16	11445161	11447508	+	FALSE	FALSE	TRUE
chr16	15697120	15708933	+	FALSE	FALSE	TRUE
chr16	15698793	15708932	+	FALSE	FALSE	TRUE
chr16	15736753	15736873	+	FALSE	FALSE	TRUE
chr16	15912517	15915390	-	TRUE	TRUE	TRUE
chr16	16986943	17016081	+	FALSE	TRUE	TRUE
chr16	18894772	18899458	+	FALSE	FALSE	FALSE
chr16	32950290	32961744	+	FALSE	TRUE	TRUE
chr16	33066307	33083115	+	FALSE	TRUE	TRUE
chr16	33421320	33434975	+	TRUE	TRUE	TRUE
chr16	35929302	35931590	-	FALSE	FALSE	FALSE
chr16	36184226	36221646	+	FALSE	FALSE	FALSE
chr16	44490617	44490671	-	FALSE	FALSE	TRUE
chr16	50262413	50280541	-	TRUE	TRUE	TRUE
chr16	58424558	58433465	+	FALSE	FALSE	FALSE
chr16	59483052	59483105	+	FALSE	FALSE	FALSE
chr16	89897602	89908718	-	TRUE	TRUE	TRUE
chr16	94262589	94268700	-	FALSE	FALSE	TRUE
chr16	94383907	94393175	+	FALSE	FALSE	FALSE
chr16	94383909	94403369	+	FALSE	FALSE	FALSE
chr16	96064747	96068630	+	FALSE	FALSE	FALSE
chr17	14986716	15048657	+	FALSE	FALSE	FALSE
chr17	14987592	15018201	+	FALSE	FALSE	FALSE
chr17	14988387	15044490	-	FALSE	FALSE	FALSE
chr17	14999141	15027317	-	FALSE	FALSE	FALSE
chr17	15021913	15051640	+	FALSE	TRUE	FALSE
chr17	17204415	17262908	+	FALSE	FALSE	FALSE
chr17	26736813	26743131	+	FALSE	FALSE	TRUE
chr17	26739540	26743131	+	FALSE	FALSE	TRUE
chr17	32144168	32144287	-	FALSE	FALSE	FALSE
chr17	32524001	32544231	+	FALSE	FALSE	FALSE
chr17	33977770	33997565	-	FALSE	FALSE	FALSE
chr17	35321429	35380545	+	FALSE	FALSE	FALSE
chr17	35321429	35380545	-	FALSE	FALSE	FALSE
chr17	39843391	39843448	+	FALSE	FALSE	FALSE
chr17	39844718	39844781	+	FALSE	FALSE	FALSE
chr17	50606293	50611196	+	TRUE	TRUE	TRUE
chr17	53723627	53772031	+	FALSE	FALSE	FALSE
chr17	57419319	57420525	+	FALSE	FALSE	FALSE
chr17	58593657	58594165	+	FALSE	FALSE	FALSE
chr17	58593657	58594376	+	FALSE	FALSE	FALSE
chr17	58593659	58594165	+	FALSE	FALSE	FALSE
chr17	6137208	6139156	+	TRUE	TRUE	TRUE
chr17	66024075	66053096	-	TRUE	TRUE	TRUE
chr17	68455690	68463021	+	FALSE	TRUE	TRUE
chr17	73097195	73099746	+	FALSE	FALSE	FALSE
chr17	79849503	79849599	+	FALSE	FALSE	FALSE
chr17	81647806	81649638	-	TRUE	TRUE	TRUE
chr17	87650202	87650284	+	FALSE	FALSE	FALSE
chr17	88462710	88463263	+	FALSE	TRUE	TRUE
chr18	20279651	20336039	+	FALSE	FALSE	FALSE
chr18	39486061	39486195	+	FALSE	FALSE	FALSE
chr18	54946554	54946810	-	FALSE	TRUE	TRUE
chr18	56807663	56812077	-	FALSE	FALSE	FALSE
chr18	67545612	67587861	-	FALSE	TRUE	TRUE
chr18	68064213	68064686	+	FALSE	FALSE	FALSE
chr18	73969889	73971278	-	FALSE	FALSE	FALSE
chr18	75114787	75126919	+	FALSE	FALSE	TRUE
chr18	75605627	75637344	-	FALSE	FALSE	TRUE
chr18	79086550	79087182	-	TRUE	TRUE	TRUE
chr18	82955520	82957452	+	TRUE	TRUE	TRUE
chr18	88974016	88974137	+	FALSE	FALSE	TRUE
chr18	89036987	89048520	+	FALSE	TRUE	TRUE
chr19	11471085	11518674	+	FALSE	FALSE	FALSE
chr19	24125702	24131475	-	FALSE	FALSE	FALSE
chr19	24346234	24360154	-	FALSE	FALSE	FALSE
chr19	36762198	36852897	+	FALSE	TRUE	TRUE
chr19	42562549	42564341	+	TRUE	TRUE	TRUE
chr19	4288591	4294928	-	FALSE	FALSE	FALSE
chr19	43901068	43903060	-	FALSE	FALSE	TRUE
chr19	45630864	45640523	+	FALSE	FALSE	FALSE
chr19	45757901	45768009	-	FALSE	TRUE	TRUE
chr19	46384218	46387518	-	FALSE	FALSE	FALSE
chr19	47074809	47076134	+	FALSE	FALSE	FALSE
chr19	4784720	4794011	-	FALSE	TRUE	FALSE
chr19	4871084	4871156	-	FALSE	FALSE	FALSE
chr19	55082484	55082629	+	FALSE	FALSE	FALSE
chr19	57629082	57642630	+	TRUE	TRUE	TRUE
chr19	57629083	57657240	+	FALSE	TRUE	TRUE
chr19	59349342	59351487	-	FALSE	FALSE	FALSE
chr2	104470745	104471850	-	TRUE	TRUE	TRUE
chr2	104608868	104609187	+	FALSE	TRUE	FALSE
chr2	104608871	104609187	+	FALSE	TRUE	FALSE
chr2	119402327	119412630	-	FALSE	TRUE	TRUE
chr2	121235571	121236870	-	TRUE	TRUE	TRUE
chr2	128675668	128676249	-	FALSE	FALSE	FALSE
chr2	129810484	129811238	+	TRUE	TRUE	TRUE
chr2	131511981	131516444	+	FALSE	FALSE	FALSE
chr2	140042091	140057501	-	TRUE	TRUE	TRUE
chr2	144508287	144508416	-	FALSE	FALSE	TRUE
chr2	144617188	144635865	+	FALSE	FALSE	TRUE
chr2	153352186	153357180	+	TRUE	TRUE	TRUE
chr2	153673984	153715279	+	FALSE	TRUE	TRUE
chr2	155157772	155163485	+	FALSE	FALSE	TRUE
chr2	156263250	156263353	+	FALSE	TRUE	TRUE
chr2	156745832	156749358	+	TRUE	TRUE	TRUE
chr2	157325921	157325988	+	FALSE	FALSE	TRUE
chr2	15837314	15845370	+	FALSE	FALSE	FALSE
chr2	167065002	167065079	-	FALSE	FALSE	FALSE
chr2	168567138	168571636	-	FALSE	FALSE	FALSE
chr2	179935027	179939955	-	FALSE	TRUE	TRUE
chr2	28874126	28892542	+	FALSE	TRUE	TRUE
chr2	30110202	30111334	-	FALSE	FALSE	TRUE
chr2	30336727	30336904	+	FALSE	FALSE	FALSE
chr2	30336728	30336906	+	FALSE	FALSE	FALSE
chr2	37580670	37647287	-	FALSE	TRUE	TRUE
chr2	37640848	37647288	-	FALSE	TRUE	TRUE
chr2	39189988	39211056	-	FALSE	FALSE	FALSE
chr2	48870288	48873475	+	TRUE	TRUE	TRUE
chr2	4995888	4997103	-	FALSE	FALSE	TRUE
chr2	49488685	49537169	+	FALSE	FALSE	FALSE
chr2	5973466	5988473	+	TRUE	TRUE	TRUE
chr2	69914411	69922935	+	TRUE	TRUE	TRUE
chr2	70770001	70786997	-	TRUE	TRUE	TRUE
chr2	71420171	71421740	+	FALSE	TRUE	TRUE
chr2	73199181	73203470	-	FALSE	FALSE	FALSE
chr2	91562751	91563115	+	FALSE	TRUE	TRUE
chr2	91562752	91564450	+	FALSE	TRUE	TRUE
chr2	92214045	92230725	+	TRUE	TRUE	TRUE
chr3	102840858	102853500	-	FALSE	FALSE	FALSE
chr3	115978642	115984976	-	TRUE	TRUE	TRUE
chr3	116348451	116366708	-	TRUE	TRUE	TRUE
chr3	121249833	121249886	+	FALSE	FALSE	FALSE
chr3	127583581	127590109	+	FALSE	TRUE	TRUE
chr3	132751184	132815349	+	FALSE	TRUE	TRUE
chr3	133062561	133085027	-	FALSE	FALSE	FALSE
chr3	136710519	136713304	+	FALSE	FALSE	TRUE
chr3	139232196	139317482	+	FALSE	FALSE	FALSE
chr3	142598992	142623884	+	FALSE	TRUE	FALSE
chr3	144759169	144817297	-	FALSE	FALSE	FALSE
chr3	145647444	145647542	+	FALSE	FALSE	FALSE
chr3	14587309	14588314	+	FALSE	FALSE	FALSE
chr3	14587309	14588314	-	FALSE	FALSE	FALSE
chr3	152317611	152322477	-	FALSE	TRUE	TRUE
chr3	153411461	153411874	-	FALSE	FALSE	TRUE
chr3	153411464	153411874	-	FALSE	FALSE	TRUE
chr3	157536331	157546848	+	FALSE	FALSE	FALSE
chr3	19627867	19627994	+	FALSE	FALSE	FALSE
chr3	27620601	27643091	-	TRUE	TRUE	TRUE
chr3	37448405	37464660	+	FALSE	TRUE	TRUE
chr3	40839411	40887599	-	FALSE	FALSE	TRUE
chr3	51308049	51326037	-	TRUE	TRUE	FALSE
chr3	55853769	55891679	-	FALSE	FALSE	FALSE
chr3	57764254	57779510	+	FALSE	TRUE	TRUE
chr3	5860504	5860561	-	FALSE	FALSE	FALSE
chr3	60571018	60571131	+	FALSE	FALSE	TRUE
chr3	64171582	64172701	+	FALSE	FALSE	FALSE
chr3	69019172	69025986	+	FALSE	TRUE	TRUE
chr3	78966401	78966775	-	FALSE	FALSE	FALSE
chr3	83960684	83962424	-	FALSE	FALSE	TRUE
chr3	88565090	88565182	+	FALSE	FALSE	TRUE
chr3	88699948	88700516	+	TRUE	TRUE	TRUE
chr3	88815631	88892668	+	FALSE	TRUE	FALSE
chr3	88825388	88899077	+	FALSE	TRUE	FALSE
chr3	88965807	88985791	+	FALSE	FALSE	TRUE
chr3	89001770	89007879	+	TRUE	TRUE	TRUE
chr3	90350383	90354510	+	FALSE	FALSE	FALSE
chr3	94519045	94531392	-	TRUE	TRUE	TRUE
chr3	94665981	94764553	-	FALSE	FALSE	FALSE
chr3	95840668	95845234	-	TRUE	TRUE	TRUE
chr4	103184820	103190902	-	FALSE	FALSE	FALSE
chr4	103319019	103331379	+	FALSE	TRUE	TRUE
chr4	108107253	108205760	+	FALSE	FALSE	FALSE
chr4	108478872	108479741	+	FALSE	FALSE	TRUE
chr4	11704282	11704567	+	FALSE	FALSE	FALSE
chr4	119533315	119533812	-	FALSE	FALSE	FALSE
chr4	126814252	126816476	+	FALSE	FALSE	TRUE
chr4	129178240	129182534	-	FALSE	FALSE	TRUE
chr4	130668921	130730550	+	TRUE	TRUE	TRUE
chr4	130668922	130701112	+	TRUE	TRUE	TRUE
chr4	130727992	130730549	+	TRUE	TRUE	TRUE
chr4	132838410	132838546	+	FALSE	FALSE	FALSE
chr4	132838410	132838547	+	FALSE	FALSE	FALSE
chr4	132838411	132838528	+	FALSE	FALSE	FALSE
chr4	133964991	133965170	+	FALSE	FALSE	FALSE
chr4	133964991	133965170	-	FALSE	FALSE	FALSE
chr4	140791356	140818960	-	FALSE	FALSE	FALSE
chr4	149156603	149161695	-	FALSE	FALSE	FALSE
chr4	149381181	149387219	-	TRUE	TRUE	TRUE
chr4	150431521	150439468	+	TRUE	TRUE	TRUE
chr4	150439340	150477470	+	TRUE	TRUE	TRUE
chr4	150439341	150534947	+	FALSE	TRUE	TRUE
chr4	151830417	151835885	-	FALSE	TRUE	TRUE
chr4	3080977	3084320	-	FALSE	FALSE	FALSE
chr4	3089611	3090992	-	FALSE	FALSE	FALSE
chr4	3089728	3090992	+	FALSE	FALSE	FALSE
chr4	3089728	3090992	-	FALSE	FALSE	FALSE
chr4	35083768	35084390	-	FALSE	FALSE	FALSE
chr4	43922808	43931061	+	FALSE	FALSE	FALSE
chr4	48131762	48140487	+	FALSE	FALSE	TRUE
chr4	48636837	48650420	+	FALSE	FALSE	FALSE
chr4	49323346	49396402	+	FALSE	FALSE	FALSE
chr4	59690141	59691339	+	TRUE	TRUE	FALSE
chr4	6202288	6208944	+	FALSE	FALSE	FALSE
chr4	74348398	74359530	+	FALSE	TRUE	TRUE
chr4	83535785	83554884	+	FALSE	FALSE	TRUE
chr4	89380332	89399874	+	FALSE	TRUE	FALSE
chr4	9583810	9610941	-	TRUE	TRUE	TRUE
chr4	95844070	95849676	+	FALSE	FALSE	TRUE
chr5	100475688	100485857	-	FALSE	FALSE	TRUE
chr5	102009786	102041745	-	TRUE	TRUE	TRUE
chr5	110265510	110267268	-	FALSE	FALSE	TRUE
chr5	110692047	110692115	-	FALSE	TRUE	TRUE
chr5	110753802	110756768	-	FALSE	TRUE	TRUE
chr5	110755395	110756768	-	FALSE	TRUE	TRUE
chr5	111182924	111183432	+	FALSE	FALSE	TRUE
chr5	117500709	117505639	+	FALSE	FALSE	FALSE
chr5	118092494	118095731	-	TRUE	TRUE	TRUE
chr5	118593333	118593571	+	FALSE	TRUE	TRUE
chr5	121604251	121622823	-	FALSE	TRUE	FALSE
chr5	121605540	121626223	-	FALSE	TRUE	FALSE
chr5	121802079	121803080	+	FALSE	FALSE	TRUE
chr5	122308127	122313794	+	FALSE	FALSE	FALSE
chr5	122489235	122491786	-	TRUE	TRUE	TRUE
chr5	123099833	123104514	+	FALSE	TRUE	TRUE
chr5	123989733	123989912	+	FALSE	FALSE	FALSE
chr5	123989733	123989913	+	FALSE	FALSE	FALSE
chr5	124089585	124090263	-	FALSE	FALSE	FALSE
chr5	125340756	125388266	-	FALSE	FALSE	FALSE
chr5	130187399	130191044	+	TRUE	TRUE	FALSE
chr5	130187399	130198117	+	FALSE	TRUE	FALSE
chr5	132258926	132259139	-	TRUE	TRUE	TRUE
chr5	134360953	134362548	+	FALSE	FALSE	FALSE
chr5	134360953	134362548	-	FALSE	FALSE	FALSE
chr5	135121501	135124017	+	FALSE	FALSE	FALSE
chr5	137311874	137312234	-	FALSE	FALSE	FALSE
chr5	140443865	140443976	+	FALSE	FALSE	FALSE
chr5	140899658	140901133	-	FALSE	FALSE	FALSE
chr5	141936041	142006806	+	FALSE	FALSE	FALSE
chr5	142903500	142903678	-	FALSE	FALSE	FALSE
chr5	143090119	143090930	-	FALSE	FALSE	TRUE
chr5	143478410	143494670	+	FALSE	TRUE	TRUE
chr5	146259501	146299851	+	TRUE	TRUE	TRUE
chr5	14914690	14977721	-	FALSE	FALSE	FALSE
chr5	149195871	149197802	+	FALSE	FALSE	TRUE
chr5	20789626	20794483	-	FALSE	FALSE	TRUE
chr5	23540371	23548566	-	FALSE	FALSE	TRUE
chr5	23800597	23801148	-	FALSE	FALSE	FALSE
chr5	24325297	24325420	-	FALSE	FALSE	FALSE
chr5	32819864	32835690	-	FALSE	TRUE	TRUE
chr5	3473118	3565751	+	FALSE	FALSE	FALSE
chr5	36571295	36572039	-	TRUE	TRUE	TRUE
chr5	3747020	3772788	-	FALSE	TRUE	TRUE
chr5	3832991	3833089	+	FALSE	FALSE	TRUE
chr5	3968576	3981215	+	FALSE	FALSE	FALSE
chr5	5613684	5626161	-	FALSE	TRUE	TRUE
chr5	72627794	72627865	-	FALSE	FALSE	FALSE
chr5	73069881	73072924	-	FALSE	FALSE	TRUE
chr5	8329978	8367361	-	FALSE	FALSE	FALSE
chr5	86012260	86018486	-	FALSE	FALSE	TRUE
chr5	86836456	86836607	-	FALSE	FALSE	FALSE
chr6	100648162	100655375	-	FALSE	TRUE	TRUE
chr6	113149551	113150191	+	FALSE	FALSE	FALSE
chr6	113408902	113409340	+	FALSE	TRUE	FALSE
chr6	113408904	113409340	+	FALSE	TRUE	FALSE
chr6	115969874	115970251	-	FALSE	FALSE	FALSE
chr6	115969878	115970251	-	FALSE	FALSE	FALSE
chr6	116042870	116043808	-	TRUE	TRUE	TRUE
chr6	119920107	119921028	+	FALSE	FALSE	FALSE
chr6	120870764	120876347	+	FALSE	FALSE	FALSE
chr6	120870764	120876347	-	FALSE	FALSE	FALSE
chr6	124516709	124573405	+	FALSE	FALSE	FALSE
chr6	124519349	124561668	+	FALSE	FALSE	FALSE
chr6	124537360	124631219	-	FALSE	FALSE	FALSE
chr6	124542265	124636169	-	FALSE	FALSE	FALSE
chr6	128931668	128953126	-	FALSE	FALSE	FALSE
chr6	128931669	128944342	-	FALSE	FALSE	FALSE
chr6	134062060	134066465	+	FALSE	FALSE	TRUE
chr6	134506194	134513421	-	FALSE	FALSE	TRUE
chr6	134739809	134761436	-	FALSE	TRUE	TRUE
chr6	134758616	134761436	-	TRUE	TRUE	TRUE
chr6	140626943	140627072	+	FALSE	FALSE	TRUE
chr6	143097978	143098095	-	FALSE	FALSE	TRUE
chr6	145032781	145039637	-	FALSE	FALSE	FALSE
chr6	149068049	149084938	-	FALSE	TRUE	TRUE
chr6	29536322	29536511	+	FALSE	FALSE	FALSE
chr6	29878526	29883731	+	FALSE	FALSE	TRUE
chr6	31139727	31181151	-	FALSE	TRUE	FALSE
chr6	31139728	31197853	-	FALSE	TRUE	FALSE
chr6	31204502	31204606	-	FALSE	TRUE	FALSE
chr6	31418929	31433132	+	TRUE	TRUE	TRUE
chr6	3516617	3524176	+	FALSE	FALSE	TRUE
chr6	35064895	35080228	-	FALSE	FALSE	FALSE
chr6	40675311	40735417	+	FALSE	FALSE	FALSE
chr6	40685275	40711271	+	FALSE	FALSE	FALSE
chr6	40724568	40750981	+	FALSE	FALSE	FALSE
chr6	47576535	47577669	-	TRUE	TRUE	TRUE
chr6	47576562	47577667	-	TRUE	TRUE	TRUE
chr6	47649725	47649837	-	FALSE	FALSE	FALSE
chr6	50143715	50163649	+	FALSE	TRUE	TRUE
chr6	69516484	69516545	+	FALSE	FALSE	FALSE
chr6	8537814	8582790	+	TRUE	TRUE	TRUE
chr6	85641316	85727679	+	FALSE	TRUE	TRUE
chr6	87765453	87765531	-	FALSE	FALSE	FALSE
chr6	87895761	87895902	+	FALSE	FALSE	FALSE
chr6	88355482	88358644	-	TRUE	TRUE	TRUE
chr6	90679985	90680085	-	FALSE	FALSE	FALSE
chr6	93792345	93815828	-	FALSE	FALSE	TRUE
chr7	98243946	98257778	-	TRUE	TRUE	TRUE
chr7	99482784	99482932	-	FALSE	FALSE	FALSE
chr7	102563267	102563363	+	FALSE	FALSE	FALSE
chr7	104315409	104348404	-	FALSE	FALSE	FALSE
chr7	107284780	107285731	+	FALSE	FALSE	FALSE
chr7	108167494	108184865	+	FALSE	FALSE	FALSE
chr7	117548581	117549098	+	TRUE	TRUE	TRUE
chr7	118193447	118196036	-	FALSE	FALSE	TRUE
chr7	118779685	118780301	+	TRUE	TRUE	TRUE
chr7	123143745	123162878	+	TRUE	TRUE	TRUE
chr7	12489566	12490045	+	FALSE	FALSE	FALSE
chr7	127846276	127846471	+	FALSE	FALSE	FALSE
chr7	132759387	132779388	-	TRUE	TRUE	TRUE
chr7	132771576	132779386	-	TRUE	TRUE	TRUE
chr7	132831357	132837209	-	FALSE	FALSE	TRUE
chr7	132948042	132973624	+	FALSE	TRUE	TRUE
chr7	140945082	140945207	+	FALSE	FALSE	FALSE
chr7	143644778	143680076	-	FALSE	FALSE	FALSE
chr7	16917074	16917135	-	FALSE	FALSE	FALSE
chr7	19436936	19437519	-	TRUE	TRUE	FALSE
chr7	19853571	19853898	-	TRUE	TRUE	TRUE
chr7	24694057	24712609	+	FALSE	FALSE	FALSE
chr7	27310179	27310789	-	FALSE	FALSE	TRUE
chr7	27736935	27804912	+	FALSE	FALSE	FALSE
chr7	27817851	27846502	+	FALSE	TRUE	FALSE
chr7	27844284	27862590	+	FALSE	TRUE	FALSE
chr7	44915839	44916471	-	FALSE	FALSE	FALSE
chr7	48800902	48801262	+	FALSE	FALSE	FALSE
chr7	51887909	51897374	+	FALSE	TRUE	TRUE
chr7	51887910	51926546	+	FALSE	TRUE	TRUE
chr7	59240966	59247219	+	TRUE	TRUE	TRUE
chr7	73490450	73491426	-	FALSE	FALSE	TRUE
chr7	74504174	74504644	-	TRUE	TRUE	FALSE
chr7	79433181	79438401	-	FALSE	FALSE	FALSE
chr7	89970303	89971607	-	TRUE	TRUE	TRUE
chr8	106883901	106883996	-	FALSE	FALSE	FALSE
chr8	106883904	106883999	-	FALSE	FALSE	FALSE
chr8	107063674	107064202	-	FALSE	FALSE	FALSE
chr8	110838539	110838612	+	FALSE	FALSE	FALSE
chr8	111606745	111609389	+	FALSE	FALSE	FALSE
chr8	122305354	122307643	+	FALSE	FALSE	FALSE
chr8	126424080	126424191	-	FALSE	FALSE	FALSE
chr8	31149888	31149968	-	FALSE	FALSE	FALSE
chr8	33342975	33353401	-	FALSE	FALSE	FALSE
chr8	47513281	47514879	-	FALSE	TRUE	TRUE
chr8	69935776	69950756	-	TRUE	TRUE	TRUE
chr8	70220986	70221093	-	FALSE	FALSE	FALSE
chr8	77450693	77450924	-	FALSE	FALSE	FALSE
chr8	79118171	79136663	+	TRUE	TRUE	TRUE
chr8	80800099	80800397	-	TRUE	TRUE	TRUE
chr8	84771782	84772316	-	FALSE	FALSE	FALSE
chr8	84864055	84864553	+	FALSE	FALSE	TRUE
chr8	85875631	85901958	+	TRUE	TRUE	FALSE
chr8	85875631	85922243	+	TRUE	TRUE	FALSE
chr8	91619777	91619868	+	FALSE	FALSE	TRUE
chr9	107812210	107812329	-	FALSE	FALSE	TRUE
chr9	108615022	108616830	-	FALSE	FALSE	FALSE
chr9	108616675	108617438	-	FALSE	FALSE	FALSE
chr9	113761586	113773780	+	TRUE	TRUE	FALSE
chr9	115266091	115280521	-	TRUE	TRUE	TRUE
chr9	119284544	119304920	-	TRUE	TRUE	TRUE
chr9	122131889	122137602	+	TRUE	TRUE	TRUE
chr9	13779200	13779317	+	FALSE	FALSE	FALSE
chr9	20441327	20473110	-	FALSE	TRUE	FALSE
chr9	21192391	21205414	+	FALSE	FALSE	FALSE
chr9	22320556	22320735	+	FALSE	TRUE	FALSE
chr9	22320556	22320735	-	FALSE	FALSE	FALSE
chr9	22887578	22887999	-	FALSE	FALSE	FALSE
chr9	32181838	32190062	+	TRUE	TRUE	TRUE
chr9	35607592	35611871	+	FALSE	FALSE	FALSE
chr9	44757117	44760227	-	TRUE	TRUE	TRUE
chr9	44828783	44829271	-	FALSE	FALSE	FALSE
chr9	45869176	45869546	-	FALSE	FALSE	TRUE
chr9	45869180	45869546	-	FALSE	FALSE	TRUE
chr9	45972938	45978730	-	TRUE	TRUE	TRUE
chr9	47787970	47799534	+	FALSE	FALSE	FALSE
chr9	53566717	53567025	+	FALSE	FALSE	TRUE
chr9	56145487	56147581	-	TRUE	TRUE	TRUE
chr9	64144077	64152965	-	FALSE	TRUE	TRUE
chr9	64176103	64176169	+	FALSE	FALSE	TRUE
chr9	64204429	64214611	-	TRUE	TRUE	TRUE
chr9	64835284	64842689	+	FALSE	FALSE	TRUE
chr9	65794621	65795497	-	TRUE	TRUE	TRUE
chr9	65831968	65840919	+	FALSE	FALSE	FALSE
chr9	66540061	66566907	-	TRUE	TRUE	TRUE
chr9	78399037	78411750	+	FALSE	FALSE	FALSE
chr9	83988772	84012620	+	FALSE	TRUE	TRUE
chr9	86422839	86440754	-	TRUE	TRUE	TRUE
chr9	96202128	96232750	+	FALSE	FALSE	FALSE
chr9	96602712	96611502	-	TRUE	TRUE	FALSE
chrX	134261575	134267564	-	FALSE	TRUE	TRUE
chrX	135310096	135380112	+	FALSE	FALSE	FALSE
chrX	135796946	135839263	+	FALSE	FALSE	FALSE
chrX	136975397	136975502	-	FALSE	FALSE	FALSE
chrX	142752037	142834393	+	FALSE	FALSE	TRUE
chrX	144345608	144350531	+	FALSE	FALSE	FALSE
chrX	160081781	160086415	+	FALSE	FALSE	FALSE
chrX	161209194	161209269	+	FALSE	FALSE	TRUE
chrX	161223154	161224544	+	FALSE	FALSE	TRUE
chrX	166411813	166428637	-	FALSE	FALSE	FALSE
chrX	169926951	169927669	+	FALSE	FALSE	FALSE
chrX	170005573	170008613	-	FALSE	FALSE	FALSE
chrX	37102024	37104529	-	FALSE	FALSE	FALSE
chrX	50600153	50608815	-	FALSE	FALSE	FALSE
chrX	74022688	74022849	-	FALSE	FALSE	FALSE
chrX	77614184	77614292	+	FALSE	FALSE	FALSE
chrX	86356442	86388124	-	FALSE	FALSE	FALSE
chrX	94098280	94114263	+	FALSE	FALSE	FALSE
chrY	1364660	1368272	-	FALSE	FALSE	TRUE
chrY	2662530	2663763	-	FALSE	FALSE	FALSE
